# Supplementary material for: Adaptive reduction of male gamete number in the selfing plant Arabidopsis thaliana
Source: Nat Commun. 2020 Jun 8;11:2885. doi: 10.1038/s41467-020-16679-7 (PMC7280297; doi:10.1038/s41467-020-16679-7)
Supplement: Supplementary file 4 — Supplementary Data 1 [file 41467_2020_16679_MOESM4_ESM.xls]

## Sheet: Supplementary Data1
Supplementary Data 1. Arabidopsis thaliana accessions used in this study.
ecotype_id#	Accession name	Pollen GWAS	Ovule GWAS	Atwell et al. (2010)	Selection scan
5837	Bor-1	y	y	y	y
6008	Duk	NA	NA	y	y
6009	Eden-1	NA	NA	y	y
6016	Eds-1	NA	NA	y	y
6040	Kni-1	NA	NA	y	y
6041	Lis-3	y	y	NA	y
6042	Lom1-1	NA	NA	y	y
6043	Löv-1	NA	NA	y	y
6046	Löv-5	NA	NA	y	y
6064	Nyl-2	NA	NA	y	y
6074	Ör-1	NA	NA	y	y
6108	T480	y	y	NA	y
6189	TDr-2	y	y	NA	y
6193	TDr-7	y	y	NA	y
6243	Tottarp-2	NA	NA	y	y
6709	Bg-2	NA	NA	y	y
6897	Ag-0	NA	NA	y	y
6898	An-1	NA	NA	y	y
6899	Bay-0	NA	NA	y	y
6900	Bil-5	NA	NA	y	y
6901	Bil-7	NA	NA	y	y
6903	Bor-4	y	y	y	y
6904	Br-0	NA	NA	y	y
6905	Bur-0	NA	NA	y	y
6906	C24	NA	NA	y	y
6907	CIBC-17	y	y	y	y
6908	CIBC-5	NA	y	y	y
6909	Col-0	y	y	y	y
6910	Ct-1	NA	NA	y	y
6911	Cvi-0	y	y	y	y
6913	Eden-2	NA	NA	y	y
6914	Edi-0	NA	NA	y	y
6915	Ei-2	y	y	y	y
6916	Est-1	NA	NA	y	y
6917	Fäb-2	NA	NA	y	y
6918	Fäb-4	NA	NA	y	y
6919	Ga-0	NA	NA	y	y
6920	Got-22	NA	NA	y	y
6921	Got-7	NA	NA	y	y
6922	Gu-0	NA	NA	y	y
6923	HR-10	NA	NA	y	y
6924	HR-5	NA	NA	y	y
6926	Kin-0	NA	NA	y	y
6927	Kno-10	NA	NA	y	y
6928	Kno-18	NA	y	y	y
6929	Kondara	y	y	y	y
6930	Kz-1	NA	NA	y	y
6931	Kz-9	y	y	y	y
6932	Ler-1	NA	NA	y	y
6933	LL-0	y	y	y	y
6936	Lz-0	y	y	y	y
6937	Mrk-0	y	y	y	y
6938	Ms-0	y	y	NA	y
6939	Mt-0	y	y	y	y
6940	Mz-0	y	y	y	y
6942	Nd-1	NA	NA	y	y
6943	NFA-10	y	y	y	y
6944	NFA-8	NA	y	y	y
6945	Nok-3	y	y	y	y
6946	Oy-0	NA	NA	y	y
6951	Pu2-23	y	y	y	y
6956	Pu2-7	y	y	y	y
6957	Pu2-8	y	y	y	y
6958	Ra-0	y	y	y	y
6959	Ren-1	y	y	y	y
6960	Ren-11	y	y	y	y
6961	Se-0	y	y	y	y
6962	Shahdara	NA	NA	y	y
6963	Sorbo	y	y	y	y
6964	Spr1-2	NA	NA	y	y
6965	Spr1-6	NA	NA	y	y
6966	Sq-1	y	y	y	y
6967	Sq-8	y	y	y	y
6968	Tamm-2	NA	NA	y	y
6969	Tamm-27	NA	NA	y	y
6970	Ts-1	y	y	y	y
6971	Ts-5	NA	NA	y	y
6972	Tsu-1	y	y	y	y
6973	Ull2-3	NA	NA	y	y
6974	Ull2-5	NA	NA	y	y
6975	Uod-1	y	y	y	y
6976	Uod-7	y	y	y	y
6977	Van-0	y	y	y	y
6978	Wa-1	NA	y	y	y
6979	Wei-0	y	y	y	y
6980	Ws-0	y	y	y	y
6981	Ws-2	NA	NA	y	y
6982	Wt-5	y	y	y	y
6983	Yo-0	NA	NA	y	y
6984	Zdr-1	y	y	y	y
6985	Zdr-6	y	y	y	y
6988	Alc-0	NA	NA	y	y
7000	Aa-0	NA	NA	y	y
7014	Ba-1	NA	NA	y	y
7033	Buckhorn Pass	NA	NA	y	y
7062	Ca-0	NA	NA	y	y
7064	Cnt-1	NA	NA	y	y
7081	Co	NA	NA	y	y
7094	Da-0	NA	NA	y	y
7123	Ep-0	NA	NA	y	y
7147	Gie-0	NA	NA	y	y
7163	Ha-0	NA	NA	y	y
7169	Hh-0	y	y	NA	y
7172	Hl-3	y	y	NA	y
7176	Is-1	y	y	NA	y
7178	Jm-1	y	y	NA	y
7181	Je-0	NA	y	NA	y
7188	Kelsterbach-2	y	y	NA	y
7192	Kil-0	y	y	NA	y
7195	Kl-1	y	y	NA	y
7199	Kl-5	y	y	NA	y
7201	Kr-0	y	y	NA	y
7205	Krot-2	y	y	NA	y
7210	La-1	y	y	NA	y
7223	Li-2:1	y	y	NA	y
7224	Li-3	y	y	NA	y
7227	Li-5:2	y	y	NA	y
7228	Li-5:3	y	y	NA	y
7229	Li-6	y	y	NA	y
7231	Li-7	y	y	y	y
7238	Ll-1	y	y	NA	y
7239	Ll-2	y	y	NA	y
7242	Lo-2	y	y	NA	y
7244	Mnz-0	y	y	NA	y
7246	Ma-2	y	y	NA	y
7252	Mc-0	y	y	NA	y
7255	Mh-0	y	y	y	y
7256	Mh-1	y	y	NA	y
7258	Nw-0	y	y	NA	y
7260	Nw-2	y	y	NA	y
7262	Nw-4	y	y	NA	y
7265	Nd-0	y	y	NA	y
7268	Np-0	y	y	NA	y
7275	No-0	y	y	y	y
7276	Ob-0	y	NA	NA	y
7277	Ob-1	y	y	NA	y
7280	Old-1	y	y	NA	y
7282	Or-0	y	y	y	y
7283	Ors-1	y	y	NA	y
7284	Ors-2	y	y	NA	y
7287	Ove-0	y	y	NA	y
7291	Pa-2	y	y	NA	y
7292	Pa-3	y	y	NA	y
7296	Petergof	NA	y	y	y
7297	Pf-0	y	y	NA	y
7299	Pi-2	y	y	NA	y
7300	Pla-0	y	y	NA	y
7301	Pla-1	y	y	NA	y
7303	Pla-3	y	y	NA	y
7305	Pt-0	y	y	NA	y
7306	Pog-0	NA	NA	y	y
7307	Pn-0	y	y	NA	y
7309	Po-1	y	y	NA	y
7310	Pr-0	y	y	NA	y
7316	Rhen-1	y	y	NA	y
7317	Ri-0	y	y	NA	y
7320	Rou-0	y	y	NA	y
7323	Rubezhnoe-1	NA	NA	y	y
7328	Sf-2	y	y	NA	y
7330	Sapporo-0	y	y	NA	y
7331	Sh-0	y	y	NA	y
7333	Sei-0	y	y	NA	y
7337	Si-0	y	y	NA	y
7340	Sav-0	y	y	NA	y
7343	Sp-0	y	y	NA	y
7344	Sg-1	y	y	NA	y
7346	Ste-0	NA	NA	y	y
7351	Ty-0	y	NA	NA	y
7352	Te-0	NA	y	NA	y
7353	Tha-1	y	y	NA	y
7354	Ting-1	y	y	NA	y
7355	Tiv-1	y	y	NA	y
7372	Tscha-1	y	y	NA	y
7373	Tsu-0	y	y	NA	y
7376	Tu-1	y	y	NA	y
7378	Uk-1	y	y	NA	y
7379	Uk-2	y	y	NA	y
7381	Uk-4	y	y	NA	y
7382	Utrecht	y	y	NA	y
7384	Ven-1	y	y	NA	y
7386	Vi-0	y	y	NA	y
7390	Wag-3	y	y	NA	y
7391	Wag-4	NA	y	NA	y
7392	Wag-5	y	y	NA	y
7394	Wa-1	y	y	NA	y
7403	Wei-1	y	y	NA	y
7404	Wc-1	y	y	NA	y
7405	Wc-2	y	y	NA	y
7406	Wt-1	y	y	NA	y
7408	Wt-3	y	y	NA	y
7411	Wl-0	y	y	NA	y
7413	Wil-2	y	y	NA	y
7418	Zu-1	y	y	y	y
7423	Jl-2	y	y	NA	y
7424	Jl-3	y	y	y	y
7425	Jl-4	y	y	NA	y
7430	Nc-1	y	y	NA	y
7438	N13	y	y	y	y
7446	N4	y	y	NA	y
7449	N7	y	y	NA	y
7457	Rld-2	y	y	NA	y
7460	Da(1)-12	NA	NA	y	y
7461	H55	NA	NA	y	y
7477	WAR	NA	NA	y	y
7514	RRS-7	y	y	y	y
7515	RRS-10	y	y	y	y
7516	Vår2-1	NA	NA	y	y
7517	Vår2-6	NA	NA	y	y
7518	ÖMö2-1	NA	NA	y	y
7519	ÖMö2-3	NA	NA	y	y
7520	Lp2-2	y	y	y	y
7521	Lp2-6	y	y	y	y
7522	Mr-0	NA	NA	y	y
7523	Pna-17	y	y	y	y
7524	Rmx-A02	NA	NA	y	y
7525	Rmx-A180	y	y	y	y
7526	Pna-10	NA	NA	y	y
8213	Pro-0	NA	NA	y	y
8214	Gy-0	NA	NA	y	y
8215	Fei-0	NA	NA	y	y
8222	Lis-2	NA	NA	y	y
8230	Algutsrum	NA	NA	y	y
8231	Brö1-6		NA	y	y
8233	Dem-4	NA	NA	y	y
8235	Hod	NA	NA	y	y
8236	HSm	NA	NA	y	y
8237	Kävlinge-1	NA	NA	y	y
8239	PHW-3	NA	NA	y	y
8240	Kulturen-1	NA	NA	y	y
8241	Liarum	NA	NA	y	y
8242	Lillö-1	NA	NA	y	y
8243	PHW-2	NA	NA	y	y
8245	Seattle-0	NA	NA	y	y
8247	San-2	NA	NA	y	y
8249	Vimmerby	NA	NA	y	y
8254	Ang-0	NA	NA	y	y
8256	Bå1-2	NA	NA	y	y
8258	Bå4-1	y	y	y	y
8259	Bå5-1	NA	NA	y	y
8264	Bla-1	NA	NA	y	y
8265	Blh-1	NA	NA	y	y
8266	Boo2-1	NA	NA	y	y
8270	Bs-1	NA	NA	y	y
8271	Bu-0	NA	NA	y	y
8274	Can-0	NA	NA	y	y
8275	Cen-0	NA	NA	y	y
8283	Dra3-1	NA	NA	y	y
8284	DraII-1	NA	NA	y	y
8285	DraIII-1	NA	NA	y	y
8290	En-1	NA	NA	y	y
8296	Gd-1	NA	NA	y	y
8297	Ge-0	NA	NA	y	y
8300	Gr-1	NA	NA	y	y
8306	Hov4-1	NA	NA	y	y
8310	Hs-0	NA	NA	y	y
8311	In-0	NA	NA	y	y
8312	Is-0	NA	NA	y	y
8313	Jm-0	NA	NA	y	y
8314	Ka-0	NA	NA	y	y
8323	Lc-0	NA	NA	y	y
8325	Lip-0	NA	NA	y	y
8326	Lis-1	NA	NA	y	y
8329	Lm-2	NA	NA	y	y
8334	Lu-1	NA	NA	y	y
8335	Lund	NA	NA	y	y
8337	Mir-0	NA	NA	y	y
8343	Na-1	NA	NA	y	y
8351	Ost-0	NA	NA	y	y
8353	Pa-1	NA	NA	y	y
8354	Per-1	NA	NA	y	y
8357	Pla-0	NA	NA	y	y
8365	Rak-2	NA	NA	y	y
8366	Rd-0	NA	NA	y	y
8369	Rev-1	NA	NA	y	y
8374	Rsch-4	NA	NA	y	y
8376	Sanna-2	NA	NA	y	y
8378	Sap-0	NA	NA	y	y
8387	St-0	NA	NA	y	y
8388	Stw-0	NA	NA	y	y
8389	Ta-0	NA	NA	y	y
8395	Tu-0	NA	NA	y	y
8411	Rd-0	NA	NA	y	y
8412	Sav-0	NA	NA	y	y
8420	Kelsterbach-4	NA	NA	y	y
8422	Fjä1-1	NA	NA	y	y
8423	Hov2-1	NA	NA	y	y
8424	Kas-2	NA	NA	y	y
8426	Ull1-1	NA	NA	y	y
8430	Lisse	NA	NA	y	y
8534	328ME007	NA	y	NA	y
8608	11ME1.23	y	y	NA	y
8730	11PNA1.9	y	y	NA	y
8770	11PNA3.65	y	y	NA	y
8787	11PNA3.86	y	y	NA	y
8791	11PNA3.90	y	y	NA	y
9057	Vinslöv	NA	NA	y	y
9058	Västervik	NA	NA	y	y
100000	Wil-1-Dean-Lab	NA	NA	y	y
* "y" indicates the accession was used for each analysis.
# "ecotype_id" was according to Horton et al. (2012).
Horton, M. W. et al. Genome-wide patterns of genetic variation in worldwide Arabidopsis thaliana accessions from the RegMap panel. Nat. Genet. 44, 212–216 (2012).
