# Supplementary material for: Adaptive reduction of male gamete number in the selfing plant Arabidopsis thaliana
Source: Nat Commun. 2020 Jun 8;11:2885. doi: 10.1038/s41467-020-16679-7 (PMC7280297; doi:10.1038/s41467-020-16679-7)
Supplement: Supplementary file 5 — Source Data [file 41467_2020_16679_MOESM5_ESM.xlsx]

## Sheet: Figure1e
Figure 1e
ecotype_id	Pollen number
5837	7355.42
6041	4459.11
6108	4219.92
6189	5265.09
6193	4626.38
6903	8549.64
6907	3871.53
6909	5508
6911	3024
6915	3904.47
6929	3280.49
6931	5265.09
6933	3488.48
6936	4043.13
6937	4336.05
6938	3784
6939	5090.89
6940	2710.24
6943	4336.05
6945	3771.87
6951	3465.08
6956	3627.14
6957	4112.46
6958	4103.79
6959	3003.16
6960	4568.31
6961	3349.82
6963	3284.82
6966	4219.92
6967	3929.6
6970	3384.48
6972	4667.11
6975	2594.11
6976	3523.15
6977	4452.18
6979	3407.02
6980	4452.18
6982	4112.46
6984	5126.42
6985	4452.18
7169	5256
7172	4068
7176	3636
7178	2808
7188	2124
7192	3744
7195	4140
7199	3204
7201	3420
7205	5904
7210	2808
7223	3168
7224	7632
7227	2952
7228	4608
7229	3924
7231	5544
7238	3708
7239	3816
7242	4536
7244	3600
7246	3528
7252	3564
7255	4104
7256	3132
7258	2952
7260	2088
7262	2808
7265	4608
7268	4536
7275	3060
7276	3780
7277	2880
7280	3528
7282	2880
7283	5652
7284	4176
7287	2772
7291	2304
7292	4176
7297	3816
7299	4644
7300	3240
7301	5040
7303	5112
7305	3996
7307	2880
7309	5544
7310	4356
7316	4644
7317	2844
7320	5832
7328	3096
7330	2304
7331	3888
7333	4104
7337	3276
7340	4068
7343	4032
7344	3384
7351	3888
7353	6696
7354	2880
7355	4680
7372	2844
7373	5256
7376	5760
7378	4104
7379	4464
7381	2592
7382	4788
7384	5472
7386	5616
7390	5976
7392	3996
7394	3672
7403	5004
7404	3024
7405	4212
7406	3384
7408	4500
7411	2880
7413	3132
7418	3240
7423	4032
7424	5472
7425	4356
7430	3456
7438	3067.29
7446	3600
7449	3888
7457	4392
7514	4944.43
7515	3000.56
7520	3465.08
7521	2942.5
7523	3290.89
7525	3037.83
8258	3290.89
8608	3581.21
8730	2926.03
8770	2587.18
8787	4045.73
8791	4219.92

## Sheet: Figure1j
Figure 1j
	10%_tails	5%_tails	2.5%_tails	1%_tails
ovule number	2.36	2.91	2.91	3.64
pollen number	1.75	2.86	3.17	6.35
Atwell107_phenotype	NA	NA	NA	NA
Atwell107_phenotype	1.3	0.37	0.74	NA
Atwell107_phenotype	1.4	1.4	0.7	1.75
Atwell107_phenotype	1.92	2.31	2.56	1.28
Atwell107_phenotype	1.52	2.42	2.42	NA
Atwell107_phenotype	1.46	1.76	1.76	1.95
Atwell107_phenotype	1.47	1.87	1.6	4
Atwell107_phenotype	1.73	1.33	1.6	2.67
Atwell107_phenotype	1.73	2.72	2.47	2.47
Atwell107_phenotype	1.78	1.64	2.74	2.74
Atwell107_phenotype	2.11	2.54	3.38	2.82
Atwell107_phenotype	1.32	1.89	2.26	3.77
Atwell107_phenotype	2	2.4	2.4	2
Atwell107_phenotype	1.09	0.73	NA	NA
Atwell107_phenotype	1.09	1.45	0.73	NA
Atwell107_phenotype	1.09	1.74	0.87	2.17
Atwell107_phenotype	0.75	1	NA	NA
Atwell107_phenotype	2.03	1.69	1.36	1.69
Atwell107_phenotype	1.26	1.47	1.68	1.05
Atwell107_phenotype	1.14	1.82	0.91	2.27
Atwell107_phenotype	1.03	1.54	1.03	2.56
Atwell107_phenotype	2.06	2.35	3.53	5.88
Atwell107_phenotype	0.87	0.43	NA	NA
Atwell107_phenotype	1.21	1.38	1.38	1.72
Atwell107_phenotype	1.92	1.54	2.31	3.85
Atwell107_phenotype	1.5	2	3	2.5
Atwell107_phenotype	1.53	1.69	0.68	1.69
Atwell107_phenotype	1.4	1.4	NA	NA
Atwell107_phenotype	2.11	2.11	1.05	NA
Atwell107_phenotype	1.02	0.82	0.41	NA
Atwell107_phenotype	1.07	1.79	2.14	3.57
Atwell107_phenotype	1.11	0.74	0.74	NA
Atwell107_phenotype	1.05	0.7	1.4	2.33
Atwell107_phenotype	0.92	0.84	0.67	0.84
Atwell107_phenotype	1.13	1.13	1.22	2.61
Atwell107_phenotype	0.79	0.79	0.4	0.99
Atwell107_phenotype	0.91	1.3	1.04	NA
Atwell107_phenotype	1.02	1.22	0.82	0.68
Atwell107_phenotype	0.93	1.17	1.52	2.07
Atwell107_phenotype	1.25	1.25	0.83	2.08
Atwell107_phenotype	1.19	1.19	1.36	1.69
Atwell107_phenotype	1.55	1.97	1.13	1.41
Atwell107_phenotype	1.65	0.92	0.73	0.92
Atwell107_phenotype	0.85	0.68	0.68	NA
Atwell107_phenotype	1.1	0.82	1.1	1.37
Atwell107_phenotype	1.08	1.39	1.24	1.93
Atwell107_phenotype	0.88	1.1	0.88	2.2
Atwell107_phenotype	0.86	0.57	0.57	1.43
Atwell107_phenotype	0.88	0.59	NA	NA
Atwell107_phenotype	1.61	1.94	1.61	2.42
Atwell107_phenotype	0.68	1.1	0.55	1.37
Atwell107_phenotype	1.03	1.38	1.03	0.86
Atwell107_phenotype	1.25	1.88	1.25	1.56
Atwell107_phenotype	1.71	1.71	1.71	NA
Atwell107_phenotype	0.78	0.63	0.63	NA
Atwell107_phenotype	1.06	1.7	2.55	4.26
Atwell107_phenotype	1.52	1.74	1.74	NA
Atwell107_phenotype	1	0.8	1.6	NA
Atwell107_phenotype	1.76	2.75	2.35	3.92
Atwell107_phenotype	0.82	1.22	2.45	2.04
Atwell107_phenotype	2.34	2.55	1.7	2.13
Atwell107_phenotype	1.15	1.54	3.08	5.77
Atwell107_phenotype	1.33	1.11	0.89	NA
Atwell107_phenotype	0.33	0.66	0.66	1.64
Atwell107_phenotype	1.7	1.7	0.85	NA
Atwell107_phenotype	1.46	1.67	1.67	NA
Atwell107_phenotype	0.48	0.48	0.95	NA
Atwell107_phenotype	0.83	1.67	NA	NA
Atwell107_phenotype	0.89	0.89	NA	NA
Atwell107_phenotype	1.29	1.24	1.03	1.55
Atwell107_phenotype	1.2	1.19	1.04	0.91
Atwell107_phenotype	1.03	1.13	0.21	NA
Atwell107_phenotype	1.41	1.41	2.35	4.71
Atwell107_phenotype	1.41	2.02	1.62	2.02
Atwell107_phenotype	1.56	2.22	2.67	4.44
Atwell107_phenotype	1.58	2	2.33	4.17
Atwell107_phenotype	1.19	0.95	1.9	NA
Atwell107_phenotype	1.76	1.96	2.35	NA
Atwell107_phenotype	0.49	0.98	1.97	3.28
Atwell107_phenotype	1.09	1.19	1.19	1.98
Atwell107_phenotype	1.14	1.27	1.52	1.27
Atwell107_phenotype	1.13	1.25	1.5	1.25
Atwell107_phenotype	0.89	1.78	0.89	NA
Atwell107_phenotype	1.22	2.04	1.63	NA
Atwell107_phenotype	1.64	2.11	2.11	2.63
Atwell107_phenotype	2.2	2.44	1.95	1.22
Atwell107_phenotype	0.31	0.63	1.25	NA
Atwell107_phenotype	0.85	1.02	1.36	1.69
Atwell107_phenotype	1.23	1.48	0.98	1.64
Atwell107_phenotype	1.55	1.72	1.38	1.72
Atwell107_phenotype	1.15	0.69	0.92	1.15
Atwell107_phenotype	0.91	1.09	NA	NA
Atwell107_phenotype	0.68	0.68	1.36	1.69
Atwell107_phenotype	1.32	1.89	3.02	1.89
Atwell107_phenotype	1.14	1.14	1.14	NA
Atwell107_phenotype	1.72	2.19	1.25	NA
Atwell107_phenotype	1.33	1.33	1.67	1.67
Atwell107_phenotype	1.41	1.28	2.56	5.13
Atwell107_phenotype	1.53	1.39	2.22	2.78
Atwell107_phenotype	1.03	1.38	0.69	1.72
Atwell107_phenotype	2.25	1.5	1	2.5
Atwell107_phenotype	0.73	0.73	0.49	1.22
Atwell107_phenotype	1.11	0.89	1.78	4.44
Atwell107_phenotype	0.81	0.54	NA	NA
Atwell107_phenotype	0.95	0.48	0.95	NA
Atwell107_phenotype	2.16	1.62	1.08	2.7
Atwell107_phenotype	1.17	1.42	1.83	1.02

## Sheet: Figure1k
Figure 1k
snp_1_8852112	pollen_number
0	7355.42
0	4459.11
0	4219.92
0	5265.09
0	4626.38
0	8549.64
1	3871.53
0	5508
0	3024
1	3904.47
0	3280.49
0	5265.09
1	3488.48
1	4043.13
0	4336.05
0	3784
0	5090.89
1	2710.24
0	4336.05
0	3771.87
0	3465.08
0	3627.14
0	4112.46
1	4103.79
0	3003.16
1	4568.31
1	3349.82
0	3284.82
0	4219.92
1	3929.6
1	3384.48
0	4667.11
1	2594.11
0	3523.15
1	4452.18
1	3407.02
0	4452.18
1	4112.46
0	5126.42
0	4452.18
0	5256
1	4068
1	3636
0	2808
1	2124
0	3744
1	4140
0	3204
1	3420
0	5904
1	2808
0	3168
0	7632
1	2952
0	4608
0	3924
0	5544
1	3708
1	3816
1	4536
1	3600
1	3528
1	3564
1	4104
0	3132
1	2952
0	2088
0	2808
1	4608
1	4536
1	3060
0	3780
0	2880
1	3528
1	2880
0	5652
0	4176
1	2772
1	2304
0	4176
0	3816
0	4644
1	3240
0	5040
1	5112
0	3996
1	2880
0	5544
0	4356
0	4644
1	2844
0	5832
1	3096
0	2304
1	3888
1	4104
1	3276
0	4068
0	4032
1	3384
0	3888
0	6696
1	2880
1	4680
1	2844
0	5256
1	5760
0	4104
1	4464
1	2592
0	4788
0	5472
0	5616
0	5976
0	3996
0	3672
1	5004
1	3024
1	4212
1	3384
0	4500
1	2880
0	3132
1	3240
0	4032
0	5472
0	4356
1	3456
0	3067.29
0	3600
0	3888
0	4392
0	4944.43
1	3000.56
0	3465.08
0	2942.5
0	3290.89
1	3037.83
1	3290.89
1	3581.21
1	2926.03
1	2587.18
1	4045.73
1	4219.92

## Sheet: Figure2a
Fig 2a
Number	Size	Genotype
3511	19.57	rdp1-1/rdp1-1+RDP1
3581	19.18	rdp1-1/rdp1-1+RDP1
2868	19.82	rdp1-1/rdp1-1+RDP1
4068	18.7	rdp1-1/rdp1-1+RDP1
2642	19.06	rdp1-1/rdp1-1+RDP1
4050	19.14	rdp1-1/rdp1-1+RDP1
3616	18.95	rdp1-1/rdp1-1+RDP1
2825	18.71	rdp1-1/rdp1-1+RDP1
4841	19.18	rdp1-1/rdp1-1+RDP1
4129	19.02	rdp1-1/rdp1-1+RDP1
2373	19.48	rdp1-1/rdp1-1+RDP1
3051	19.74	rdp1-1/rdp1-1+RDP1
2234	19.49	rdp1-1/rdp1-1+RDP1
2173	19.71	rdp1-1/rdp1-1+RDP1
3025	19.05	rdp1-1/rdp1-1+RDP1
2260	19.14	rdp1-1/rdp1-1+RDP1
3885	19.61	rdp1-1/rdp1-1+RDP1
3129	19.24	rdp1-1/rdp1-1+RDP1
2069	18.92	rdp1-1/rdp1-1+RDP1
4215	18.73	rdp1-1/rdp1-1+RDP1
2973	19.29	rdp1-1/rdp1-1+RDP1
3520	18.86	rdp1-1/rdp1-1+RDP1
2668	18.09	rdp1-1/rdp1-1+RDP1
2477	19.04	rdp1-1/rdp1-1+RDP1
4016	18.23	rdp1-1/rdp1-1+RDP1
3598	18.4	rdp1-1/rdp1-1+RDP1
2799	19.57	rdp1-1/rdp1-1+RDP1
3355	19.05	rdp1-1/rdp1-1+RDP1
1825	20.17	rdp1-1/rdp1-1+RDP1
3242	18.57	rdp1-1/rdp1-1+RDP1
2564	19.46	rdp1-1/rdp1-1+RDP1
2477	19	rdp1-1/rdp1-1+RDP1
2581	19.09	rdp1-1/rdp1-1+RDP1
1903	19.77	rdp1-1/rdp1-1+RDP1
3172	18.68	rdp1-1/rdp1-1+RDP1
3199	18.73	rdp1-1/rdp1-1+RDP1
3981	19.17	rdp1-1/rdp1-1+RDP1
3659	18.26	rdp1-1/rdp1-1+RDP1
3007	18.41	rdp1-1/rdp1-1+RDP1
4320	18.41	rdp1-1/rdp1-1+RDP1
3468	19.29	rdp1-1/rdp1-1+RDP1
3477	18.21	rdp1-1/rdp1-1+RDP1
3007	18.67	rdp1-1/rdp1-1+RDP1
2955	18.8	rdp1-1/rdp1-1+RDP1
2660	19.06	rdp1-1/rdp1-1+RDP1
3511	18.95	rdp1-1/rdp1-1+RDP1
3624	18.8	rdp1-1/rdp1-1+RDP1
3798	18.58	rdp1-1/rdp1-1+RDP1
4137	18.21	rdp1-1/rdp1-1+RDP1
3955	18.4	rdp1-1/rdp1-1+RDP1
2086	19.7	rdp1-1/rdp1-1+RDP1
3216	19.23	rdp1-1/rdp1-1+RDP1
3016	19.27	rdp1-1/rdp1-1+RDP1
3285	19.24	rdp1-1/rdp1-1+RDP1
3138	19.1	rdp1-1/rdp1-1+RDP1
3911	18.86	rdp1-1/rdp1-1+RDP1
3842	18.64	rdp1-1/rdp1-1+RDP1
4398	18.42	rdp1-1/rdp1-1+RDP1
4946	18.66	rdp1-1/rdp1-1+RDP1
3711	18.34	rdp1-1/rdp1-1+RDP1
2373	19.46	rdp1-1/rdp1-1+RDP1
2460	18.84	rdp1-1/rdp1-1+RDP1
3077	18.87	rdp1-1/rdp1-1+RDP1
3529	18.9	rdp1-1/rdp1-1+RDP1
3112	18.52	rdp1-1/rdp1-1+RDP1
3355	18.69	rdp1-1/rdp1-1+RDP1
2347	18.88	rdp1-1/rdp1-1+RDP1
4198	18.64	rdp1-1/rdp1-1+RDP1
3520	18.43	rdp1-1/rdp1-1+RDP1
3929	19.1	rdp1-1/rdp1-1+RDP1
1130	19.68	rdp1-1/rdp1-1
1990	19.16	rdp1-1/rdp1-1
1312	18.91	rdp1-1/rdp1-1
2303	19.18	rdp1-1/rdp1-1
2338	19.98	rdp1-1/rdp1-1
3094	19.17	rdp1-1/rdp1-1
2877	19.31	rdp1-1/rdp1-1
3129	19.11	rdp1-1/rdp1-1
1999	19.07	rdp1-1/rdp1-1
2269	19.99	rdp1-1/rdp1-1
1026	19.85	rdp1-1/rdp1-1
1069	19.24	rdp1-1/rdp1-1
1086	18.96	rdp1-1/rdp1-1
1956	19.14	rdp1-1/rdp1-1
1799	18.96	rdp1-1/rdp1-1
1547	19.99	rdp1-1/rdp1-1
2408	18.64	rdp1-1/rdp1-1
2069	19.78	rdp1-1/rdp1-1
1782	19.47	rdp1-1/rdp1-1
2868	19.61	rdp1-1/rdp1-1
3790	18.95	+/+
1147	19.77	+/+
1912	18.62	+/+
2086	19.53	+/+
2738	19.21	+/+
2781	19.37	+/+
3876	19.54	+/+
4337	18.85	+/+
4415	19.27	+/+
3346	19.22	+/+
2182	19.36	+/+
2668	18.57	+/+
2521	19.21	+/+
2755	18.81	+/+
2086	19.59	+/+
3112	18.84	+/+
3329	19.39	+/+
4337	18.87	+/+
3346	18.95	+/+
3720	18.15	+/+
4094	18.66	+/+
3329	18.48	+/+
3355	18.17	+/+
3338	18.28	+/+
2521	17.94	+/+
2016	18.51	+/+
4076	18.28	+/+
2529	18.04	+/+
1617	19.01	+/+
2842	18.42	+/+
3268	18.39	+/+
3511	18.68	+/+
4163	18.71	+/+
3181	18.7	+/+
2999	19.43	+/+
2886	17.96	+/+
3120	18.74	+/+
2164	18.87	+/+
4033	18.44	+/+
4355	18.59	rdp1-1/rdp1-1
3294	18.95	rdp1-1/rdp1-1
4372	19.47	rdp1-1/rdp1-1
4250	18.42	rdp1-1/rdp1-1
4720	18.48	rdp1-1/rdp1-1
2529	19.29	rdp1-1/rdp1-1
2833	19.12	rdp1-1/rdp1-1
2408	18.85	rdp1-1/rdp1-1
2903	18.63	rdp1-1/rdp1-1
3033	18.68	rdp1-1/rdp1-1
3086	19.45	rdp1-1/rdp1-1
2651	19.66	rdp1-1/rdp1-1
2486	18.91	rdp1-1/rdp1-1
3885	18.77	rdp1-1/rdp1-1
1443	18.49	rdp1-1/rdp1-1
2269	19.31	rdp1-1/rdp1-1
2651	18.43	rdp1-1/rdp1-1
2642	18.7	rdp1-1/rdp1-1
3077	18.93	rdp1-1/rdp1-1
1565	19.35	rdp1-1/rdp1-1
2034	18.87	rdp1-1/rdp1-1+RDP1
1921	19.24	rdp1-1/rdp1-1+RDP1
2260	19.53	rdp1-1/rdp1-1+RDP1
3523	18.76	rdp1-1/rdp1-1+RDP1
3833	18.8	rdp1-1/rdp1-1+RDP1
2938	18.57	rdp1-1/rdp1-1+RDP1
4224	18.51	rdp1-1/rdp1-1+RDP1
2156	18.39	rdp1-1/rdp1-1+RDP1
3555	19.33	rdp1-1/rdp1-1+RDP1
2773	18.53	rdp1-1/rdp1-1+RDP1
2251	19.57	rdp1-1/rdp1-1+RDP1
3103	19.09	rdp1-1/rdp1-1+RDP1
3329	18.14	rdp1-1/rdp1-1+RDP1
2234	18.84	rdp1-1/rdp1-1+RDP1
2999	20.24	rdp1-1/rdp1-1+RDP1
3729	19.39	rdp1-1/rdp1-1+RDP1
4120	18.84	rdp1-1/rdp1-1+RDP1
3251	18.42	rdp1-1/rdp1-1+RDP1
3911	19.11	rdp1-1/rdp1-1+RDP1
3016	19.36	rdp1-1/rdp1-1+RDP1
2286	18.91	rdp1-1/rdp1-1+RDP1
1825	19.78	rdp1-1/rdp1-1+RDP1
3451	19	rdp1-1/rdp1-1+RDP1
2077	19.54	rdp1-1/rdp1-1+RDP1
4346	18.95	rdp1-1/rdp1-1+RDP1
4320	18.84	rdp1-1/rdp1-1+RDP1
2738	19.39	rdp1-1/rdp1-1+RDP1
3868	18.84	rdp1-1/rdp1-1+RDP1
4129	19	rdp1-1/rdp1-1+RDP1
3251	18.53	rdp1-1/rdp1-1+RDP1
4146	18.36	rdp1-1/rdp1-1+RDP1
2608	18.83	rdp1-1/rdp1-1+RDP1
2729	18.65	rdp1-1/rdp1-1+RDP1
3772	18.57	rdp1-1/rdp1-1+RDP1
2390	19.35	rdp1-1/rdp1-1+RDP1
1956	19.05	rdp1-1/rdp1-1+RDP1
3772	19.26	rdp1-1/rdp1-1+RDP1
3842	19.2	rdp1-1/rdp1-1+RDP1
4259	18.94	rdp1-1/rdp1-1+RDP1
3320	19.28	rdp1-1/rdp1-1+RDP1
3876	18.96	rdp1-1/rdp1-1+RDP1
3676	18.2	rdp1-1/rdp1-1+RDP1
2939	18.4	rdp1-1/rdp1-1+RDP1
3071	18.63	rdp1-1/rdp1-1+RDP1
2808	17.89	rdp1-1/rdp1-1+RDP1
3975	18.3	rdp1-1/rdp1-1+RDP1
3259	19.31	rdp1-1/rdp1-1+RDP1
3059	18.77	rdp1-1/rdp1-1+RDP1
3068	18.39	rdp1-1/rdp1-1+RDP1
3216	18.81	rdp1-1/rdp1-1+RDP1
2729	18.16	rdp1-1/rdp1-1+RDP1
2843	18.24	rdp1-1/rdp1-1+RDP1
2606	19.11	rdp1-1/rdp1-1+RDP1
2913	18.89	rdp1-1/rdp1-1+RDP1
2973	19.27	rdp1-1/rdp1-1+RDP1
2955	19.09	rdp1-1/rdp1-1+RDP1
2747	19.49	rdp1-1/rdp1-1+RDP1
3016	18.55	rdp1-1/rdp1-1+RDP1
2807	18.52	rdp1-1/rdp1-1+RDP1
3642	19.05	rdp1-1/rdp1-1+RDP1
3538	18.18	rdp1-1/rdp1-1+RDP1
2694	18.77	rdp1-1/rdp1-1+RDP1
3185	18.56	rdp1-1/rdp1-1+RDP1
3025	19.19	rdp1-1/rdp1-1+RDP1
3190	18.6	rdp1-1/rdp1-1+RDP1
3251	18.73	rdp1-1/rdp1-1+RDP1
3077	19.48	rdp1-1/rdp1-1+RDP1
2755	18.65	rdp1-1/rdp1-1+RDP1
3859	18.75	rdp1-1/rdp1-1+RDP1
2355	18.51	rdp1-1/rdp1-1+RDP1
3677	18.65	rdp1-1/rdp1-1+RDP1
2355	19.69	rdp1-1/rdp1-1+RDP1
2773	19.15	rdp1-1/rdp1-1+RDP1
1034	20.18	rdp1-1/rdp1-1+RDP1
3581	18.44	rdp1-1/rdp1-1+RDP1
4250	19.15	rdp1-1/rdp1-1+RDP1
3190	18.85	rdp1-1/rdp1-1+RDP1
3138	18.68	rdp1-1/rdp1-1+RDP1
4328	18.37	rdp1-1/rdp1-1+RDP1
4502	18.18	rdp1-1/rdp1-1+RDP1
4398	19.11	rdp1-1/rdp1-1+RDP1
2199	19.04	rdp1-1/rdp1-1+RDP1
3199	18.83	rdp1-1/rdp1-1+RDP1
3538	18.88	rdp1-1/rdp1-1+RDP1
2303	18.49	rdp1-1/rdp1-1+RDP1
2329	18.65	rdp1-1/rdp1-1+RDP1
3433	18.86	rdp1-1/rdp1-1+RDP1
2442	18.09	rdp1-1/rdp1-1+RDP1
3364	18.43	rdp1-1/rdp1-1+RDP1
3529	18.91	rdp1-1/rdp1-1+RDP1
3624	18.78	rdp1-1/rdp1-1+RDP1
2677	18.91	rdp1-1/rdp1-1+RDP1
3816	18.82	rdp1-1/rdp1-1+RDP1
3894	18.14	rdp1-1/rdp1-1+RDP1
4563	18.52	rdp1-1/rdp1-1+RDP1
4459	19.05	rdp1-1/rdp1-1+RDP1
2842	19.14	rdp1-1/rdp1-1+RDP1
2590	18.71	rdp1-1/rdp1-1+RDP1
3225	18.44	rdp1-1/rdp1-1+RDP1
3685	18.8	rdp1-1/rdp1-1+RDP1
4667	18.14	rdp1-1/rdp1-1+RDP1
3607	18.68	rdp1-1/rdp1-1+RDP1
3842	18.55	rdp1-1/rdp1-1+RDP1
3946	18.4	rdp1-1/rdp1-1+RDP1
2981	19.67	rdp1-1/rdp1-1+RDP1
2642	18.57	rdp1-1/rdp1-1+RDP1
4016	18.48	rdp1-1/rdp1-1+RDP1
3155	18.05	rdp1-1/rdp1-1+RDP1
2686	17.94	rdp1-1/rdp1-1+RDP1
1860	18.53	rdp1-1/rdp1-1+RDP1
3590	19.51	rdp1-1/rdp1-1+RDP1
3346	18.88	rdp1-1/rdp1-1+RDP1
3338	18.85	rdp1-1/rdp1-1+RDP1
3572	19.03	rdp1-1/rdp1-1+RDP1
4476	18.42	rdp1-1/rdp1-1+RDP1
2703	17.86	rdp1-1/rdp1-1+RDP1
4815	18.43	rdp1-1/rdp1-1+RDP1
2434	18.78	rdp1-1/rdp1-1+RDP1
2373	18.81	rdp1-1/rdp1-1+RDP1
3129	18.22	rdp1-1/rdp1-1+RDP1
3764	18.76	rdp1-1/rdp1-1+RDP1
3425	18.61	rdp1-1/rdp1-1+RDP1
2581	18.79	rdp1-1/rdp1-1+RDP1
4007	18.9	rdp1-1/rdp1-1+RDP1
3564	18.86	rdp1-1/rdp1-1+RDP1
2651	18.14	rdp1-1/rdp1-1+RDP1
2686	18.38	rdp1-1/rdp1-1+RDP1
3885	18.55	rdp1-1/rdp1-1+RDP1
2468	17.61	rdp1-1/rdp1-1+RDP1
2121	18.01	rdp1-1/rdp1-1+RDP1
3677	18.4	rdp1-1/rdp1-1+RDP1
1921	19.03	rdp1-1/rdp1-1+RDP1
2425	19.21	rdp1-1/rdp1-1+RDP1
2938	18.66	rdp1-1/rdp1-1+RDP1
4659	18.61	rdp1-1/rdp1-1+RDP1
3355	18.57	rdp1-1/rdp1-1+RDP1
4381	18.42	rdp1-1/rdp1-1+RDP1
2929	18.19	rdp1-1/rdp1-1+RDP1
3346	17.89	rdp1-1/rdp1-1+RDP1
3850	18.9	rdp1-1/rdp1-1+RDP1
4111	18.36	rdp1-1/rdp1-1+RDP1
2833	19.7	rdp1-1/rdp1-1+RDP1
3016	18.93	rdp1-1/rdp1-1+RDP1
2799	19.62	rdp1-1/rdp1-1+RDP1
1930	19.58	rdp1-1/rdp1-1+RDP1
3503	18.75	rdp1-1/rdp1-1+RDP1
3285	18.16	rdp1-1/rdp1-1+RDP1
3068	18.3	rdp1-1/rdp1-1+RDP1
3694	18.58	rdp1-1/rdp1-1+RDP1
3381	18.62	rdp1-1/rdp1-1+RDP1
3094	19.13	rdp1-1/rdp1-1+RDP1
2477	19.36	rdp1-1/rdp1-1+RDP1
2807	19.3	rdp1-1/rdp1-1+RDP1
2025	18.77	rdp1-1/rdp1-1+RDP1
3120	18.66	rdp1-1/rdp1-1+RDP1
3433	18.16	rdp1-1/rdp1-1+RDP1
1956	18.33	rdp1-1/rdp1-1+RDP1
3129	18.43	rdp1-1/rdp1-1+RDP1
2521	18.19	rdp1-1/rdp1-1+RDP1
3833	18.56	rdp1-1/rdp1-1+RDP1
3259	18.31	rdp1-1/rdp1-1+RDP1
3425	19.57	rdp1-1/rdp1-1+RDP1
4511	18.47	rdp1-1/rdp1-1+RDP1
2651	19.14	rdp1-1/rdp1-1+RDP1
4424	18.69	rdp1-1/rdp1-1+RDP1
2521	19	rdp1-1/rdp1-1+RDP1
3972	19.59	rdp1-1/rdp1-1+RDP1
4102	19.18	rdp1-1/rdp1-1+RDP1
4094	19.26	rdp1-1/rdp1-1+RDP1
3546	19.11	rdp1-1/rdp1-1+RDP1
3529	19.71	rdp1-1/rdp1-1+RDP1
2382	19.15	rdp1-1/rdp1-1+RDP1
3607	19.65	rdp1-1/rdp1-1+RDP1
2225	18.59	rdp1-1/rdp1-1+RDP1
4050	18.97	rdp1-1/rdp1-1+RDP1
3338	18.96	rdp1-1/rdp1-1+RDP1
2321	18.78	rdp1-1/rdp1-1+RDP1
3051	18.13	rdp1-1/rdp1-1+RDP1
4355	18.67	rdp1-1/rdp1-1+RDP1
3781	18.58	rdp1-1/rdp1-1+RDP1
2999	18.81	rdp1-1/rdp1-1+RDP1
2773	19.37	rdp1-1/rdp1-1+RDP1
3059	18.88	rdp1-1/rdp1-1+RDP1
2912	19.16	rdp1-1/rdp1-1+RDP1
2503	19.68	rdp1-1/rdp1-1+RDP1
3190	18.84	rdp1-1/rdp1-1+RDP1
4111	19.18	rdp1-1/rdp1-1+RDP1
3685	19.27	rdp1-1/rdp1-1+RDP1
3051	19.86	rdp1-1/rdp1-1+RDP1
3381	19.61	rdp1-1/rdp1-1+RDP1
4398	19.04	rdp1-1/rdp1-1+RDP1
3894	18.92	rdp1-1/rdp1-1+RDP1
4148	19.04	rdp1-1/rdp1-1+RDP1
2303	19.38	rdp1-1/rdp1-1+RDP1
2694	18.77	rdp1-1/rdp1-1+RDP1
2790	19.37	rdp1-1/rdp1-1+RDP1
4146	18.61	rdp1-1/rdp1-1+RDP1
4129	19.34	rdp1-1/rdp1-1+RDP1
4415	18.99	rdp1-1/rdp1-1+RDP1
4207	19.08	rdp1-1/rdp1-1+RDP1
2164	19.11	rdp1-1/rdp1-1+RDP1
2495	18.45	+/+
3703	19.18	+/+
2025	19.06	+/+
3737	18.88	+/+
4120	18.49	+/+
2043	17.98	+/+
2329	18.96	+/+
4215	18.63	+/+
2955	18.82	+/+
3807	18.25	+/+
3338	19.56	+/+
3685	18.8	+/+
1721	19.8	+/+
2043	19.24	+/+
2903	18.87	+/+
4250	16.85	+/+
4494	18.45	+/+
4398	18.4	+/+
3407	18.65	+/+
2208	19.36	+/+
1799	18.81	rdp1-1/rdp1-1
2955	18.51	rdp1-1/rdp1-1
990	18.87	rdp1-1/rdp1-1
1356	19.28	rdp1-1/rdp1-1
1930	17.92	rdp1-1/rdp1-1
1947	18.78	rdp1-1/rdp1-1
1764	18.7	rdp1-1/rdp1-1
1930	18.11	rdp1-1/rdp1-1
1756	18.02	rdp1-1/rdp1-1
1956	18.98	rdp1-1/rdp1-1
2043	19.42	rdp1-1/rdp1-1+RDP1
2660	18.11	rdp1-1/rdp1-1+RDP1
4050	18.05	rdp1-1/rdp1-1+RDP1
3833	18.38	rdp1-1/rdp1-1+RDP1
3572	18.93	rdp1-1/rdp1-1+RDP1
4685	18.71	rdp1-1/rdp1-1+RDP1
3929	18.71	rdp1-1/rdp1-1+RDP1
4259	18.38	rdp1-1/rdp1-1+RDP1
3807	18.17	rdp1-1/rdp1-1+RDP1
2225	19.73	rdp1-1/rdp1-1+RDP1
3937	18.58	rdp1-1/rdp1-1+RDP1
3911	18.37	rdp1-1/rdp1-1+RDP1
3199	18.46	rdp1-1/rdp1-1+RDP1
3259	18.25	rdp1-1/rdp1-1+RDP1
3416	18.27	rdp1-1/rdp1-1+RDP1
4389	18.22	rdp1-1/rdp1-1+RDP1
3051	18.87	rdp1-1/rdp1-1+RDP1
3303	19.02	rdp1-1/rdp1-1+RDP1
3581	18.56	rdp1-1/rdp1-1+RDP1
3442	18.94	rdp1-1/rdp1-1+RDP1
3285	18.7	rdp1-1/rdp1-1+RDP1
3146	18.66	rdp1-1/rdp1-1+RDP1
3798	18.11	rdp1-1/rdp1-1+RDP1
4650	19.06	rdp1-1/rdp1-1+RDP1
2790	19.12	rdp1-1/rdp1-1+RDP1
3764	18.91	rdp1-1/rdp1-1+RDP1
2894	18.87	rdp1-1/rdp1-1+RDP1
2999	19.04	rdp1-1/rdp1-1+RDP1
2703	19.38	rdp1-1/rdp1-1+RDP1
3790	19.03	rdp1-1/rdp1-1+RDP1
2477	18.89	rdp1-1/rdp1-1+RDP1
2529	19.51	rdp1-1/rdp1-1+RDP1
2095	18.38	rdp1-1/rdp1-1+RDP1
3651	18.74	rdp1-1/rdp1-1+RDP1
3677	18.79	rdp1-1/rdp1-1+RDP1
2338	18.61	rdp1-1/rdp1-1+RDP1
3981	18.37	rdp1-1/rdp1-1+RDP1
2981	18.23	rdp1-1/rdp1-1+RDP1
3616	18.76	rdp1-1/rdp1-1+RDP1
3633	19.03	rdp1-1/rdp1-1+RDP1
3894	18.98	rdp1-1/rdp1-1+RDP1
3094	18.08	rdp1-1/rdp1-1+RDP1
3372	18.08	rdp1-1/rdp1-1+RDP1
3381	18.94	rdp1-1/rdp1-1+RDP1
3755	18.63	rdp1-1/rdp1-1+RDP1
5319	19.07	rdp1-1/rdp1-1+RDP1
2799	18.88	rdp1-1/rdp1-1+RDP1
2886	18.85	rdp1-1/rdp1-1+RDP1
2355	18.49	rdp1-1/rdp1-1+RDP1
3077	19.27	rdp1-1/rdp1-1+RDP1
3546	17.85	rdp1-1/rdp1-1+RDP1
2486	18.37	rdp1-1/rdp1-1+RDP1
2642	18.34	rdp1-1/rdp1-1+RDP1
2338	19.57	rdp1-1/rdp1-1+RDP1
3146	19.46	rdp1-1/rdp1-1+RDP1
4146	20.19	rdp1-1/rdp1-1+RDP1
2286	18.59	rdp1-1/rdp1-1+RDP1
3372	18.93	rdp1-1/rdp1-1+RDP1
3894	18.87	rdp1-1/rdp1-1+RDP1
3842	18.93	rdp1-1/rdp1-1+RDP1
3633	17.82	rdp1-1/rdp1-1+RDP1
3233	17.5	rdp1-1/rdp1-1+RDP1
4050	17.89	rdp1-1/rdp1-1+RDP1
1921	18.27	rdp1-1/rdp1-1+RDP1
3433	18.91	rdp1-1/rdp1-1+RDP1
2216	19.72	rdp1-1/rdp1-1+RDP1
4372	18.09	rdp1-1/rdp1-1+RDP1
3894	18.71	rdp1-1/rdp1-1+RDP1
3668	18.62	rdp1-1/rdp1-1+RDP1
3876	18.53	rdp1-1/rdp1-1+RDP1
3381	18.24	rdp1-1/rdp1-1+RDP1
2686	18.06	rdp1-1/rdp1-1+RDP1
2295	18.51	rdp1-1/rdp1-1+RDP1
3642	19.23	rdp1-1/rdp1-1+RDP1
4381	18.11	rdp1-1/rdp1-1+RDP1
3963	18.32	rdp1-1/rdp1-1+RDP1
3138	18.72	rdp1-1/rdp1-1+RDP1
4024	18.78	rdp1-1/rdp1-1+RDP1
2225	18.58	rdp1-1/rdp1-1+RDP1
2156	18.59	rdp1-1/rdp1-1+RDP1
3172	17.88	rdp1-1/rdp1-1+RDP1
4389	18.22	rdp1-1/rdp1-1+RDP1
3164	18.1	rdp1-1/rdp1-1+RDP1
4181	18.01	rdp1-1/rdp1-1+RDP1
3937	18.66	rdp1-1/rdp1-1+RDP1
4363	18.13	rdp1-1/rdp1-1+RDP1
4137	19.44	rdp1-1/rdp1-1+RDP1
2634	18.6	rdp1-1/rdp1-1+RDP1
1973	19.77	rdp1-1/rdp1-1+RDP1
3624	18.92	rdp1-1/rdp1-1+RDP1
2321	18.42	rdp1-1/rdp1-1+RDP1
2677	18.36	rdp1-1/rdp1-1+RDP1
3172	18.86	rdp1-1/rdp1-1+RDP1
4998	17.95	rdp1-1/rdp1-1+RDP1
3929	18.37	rdp1-1/rdp1-1+RDP1
4676	18.26	rdp1-1/rdp1-1+RDP1
2964	18.14	rdp1-1/rdp1-1+RDP1
3451	18.39	rdp1-1/rdp1-1+RDP1
3529	18	rdp1-1/rdp1-1+RDP1
2434	18.79	rdp1-1/rdp1-1+RDP1
3251	18.12	rdp1-1/rdp1-1+RDP1
3850	18.07	rdp1-1/rdp1-1+RDP1
3529	18.33	rdp1-1/rdp1-1+RDP1
4711	18.47	rdp1-1/rdp1-1+RDP1
4885	18.67	rdp1-1/rdp1-1+RDP1
3946	19.56	rdp1-1/rdp1-1+RDP1
3920	17.26	rdp1-1/rdp1-1+RDP1
4998	17.41	rdp1-1/rdp1-1+RDP1
3790	17.03	rdp1-1/rdp1-1+RDP1
3251	17.36	rdp1-1/rdp1-1+RDP1
4511	18.17	rdp1-1/rdp1-1+RDP1
2955	17.5	rdp1-1/rdp1-1+RDP1
3946	18.29	rdp1-1/rdp1-1+RDP1
3720	19.84	rdp1-1/rdp1-1+RDP1
2503	19.48	rdp1-1/rdp1-1+RDP1
4554	18.06	rdp1-1/rdp1-1+RDP1
4137	17.72	rdp1-1/rdp1-1+RDP1
2721	17.89	rdp1-1/rdp1-1+RDP1
3303	17.52	rdp1-1/rdp1-1+RDP1
3868	17.69	rdp1-1/rdp1-1+RDP1
3572	18.1	rdp1-1/rdp1-1+RDP1
2103	18.85	rdp1-1/rdp1-1+RDP1
2425	18.55	rdp1-1/rdp1-1+RDP1
4398	19.27	rdp1-1/rdp1-1+RDP1
3737	18.9	rdp1-1/rdp1-1+RDP1
3459	19.59	rdp1-1/rdp1-1+RDP1
3564	17.69	rdp1-1/rdp1-1+RDP1
3903	17.63	rdp1-1/rdp1-1+RDP1
3859	17.58	rdp1-1/rdp1-1+RDP1
2347	19.1	rdp1-1/rdp1-1+RDP1
4346	18.53	rdp1-1/rdp1-1+RDP1
3590	18.2	rdp1-1/rdp1-1+RDP1
4129	18.41	rdp1-1/rdp1-1+RDP1
4181	18.51	rdp1-1/rdp1-1+RDP1
3120	18.91	rdp1-1/rdp1-1+RDP1
4016	18.63	rdp1-1/rdp1-1+RDP1
3798	17.96	rdp1-1/rdp1-1+RDP1
2973	17.56	rdp1-1/rdp1-1+RDP1
2816	18.15	rdp1-1/rdp1-1+RDP1
2903	17.52	rdp1-1/rdp1-1+RDP1
3285	19.06	+/+
4398	18.48	+/+
3390	18.6	+/+
2564	18.6	+/+
3216	19.11	+/+
4398	18.88	+/+
3329	17.42	+/+
4094	18.12	+/+
3259	18.28	+/+
4833	17.37	+/+
1443	18.98	rdp1-1/rdp1-1
1347	19.78	rdp1-1/rdp1-1
1382	18.93	rdp1-1/rdp1-1
3094	18.23	+/+
2860	17.55	+/+
3520	19.04	+/+
3390	19.3	+/+
4581	18.61	+/+
4285	17.99	+/+
3937	18.58	+/+
3737	17.79	+/+
3329	17.89	+/+
3338	18.45	+/+
2894	19.17	rdp1-1/rdp1-1
2712	19.42	rdp1-1/rdp1-1
2755	18.81	rdp1-1/rdp1-1
2599	19.61	rdp1-1/rdp1-1
2712	18.87	rdp1-1/rdp1-1
2286	18.86	rdp1-1/rdp1-1
2312	18.33	rdp1-1/rdp1-1
1999	18.54	rdp1-1/rdp1-1
2095	19.29	rdp1-1/rdp1-1
2260	18.79	rdp1-1/rdp1-1
1834	18.66	rdp1-1/rdp1-1
1408	18.56	rdp1-1/rdp1-1
2182	18.29	rdp1-1/rdp1-1
2129	17.47	rdp1-1/rdp1-1
1764	17.7	rdp1-1/rdp1-1
1226	17.44	rdp1-1/rdp1-1
2208	17.47	rdp1-1/rdp1-1
2016	17.54	rdp1-1/rdp1-1
2799	18.32	rdp1-1/rdp1-1
2260	18.55	rdp1-1/rdp1-1
3433	18.51	+/+
2408	19.17	+/+
3190	19.23	+/+
3546	19.25	+/+
2468	18.86	+/+
2564	18.91	+/+
4085	18.8	+/+
2964	19.14	+/+
2216	19.31	+/+
3346	19.1	+/+
1504	18.88	rdp1-1/rdp1-1
2573	19.72	rdp1-1/rdp1-1
2199	19.23	rdp1-1/rdp1-1
2355	18.63	rdp1-1/rdp1-1
2164	19.2	rdp1-1/rdp1-1
1495	18.72	rdp1-1/rdp1-1
1677	19.89	rdp1-1/rdp1-1
1834	18.34	rdp1-1/rdp1-1
2529	20.03	rdp1-1/rdp1-1
2973	19.31	rdp1-1/rdp1-1
1834	18.1	rdp1-1/rdp1-1
1747	19.4	rdp1-1/rdp1-1
2008	18.84	rdp1-1/rdp1-1
1895	18.58	rdp1-1/rdp1-1
2642	19.11	rdp1-1/rdp1-1
1695	18.93	rdp1-1/rdp1-1
2894	19.18	rdp1-1/rdp1-1
2738	19.04	rdp1-1/rdp1-1
2529	19.09	rdp1-1/rdp1-1
3120	18.61	rdp1-1/rdp1-1
1634	19.47	rdp1-1/rdp1-1
2382	19.47	rdp1-1/rdp1-1
2225	18.77	rdp1-1/rdp1-1
1808	19.33	rdp1-1/rdp1-1
2138	18.93	rdp1-1/rdp1-1
3407	18.69	rdp1-1/rdp1-1
2242	18.63	rdp1-1/rdp1-1
1834	18.95	rdp1-1/rdp1-1
1721	18.8	rdp1-1/rdp1-1
3303	19.48	rdp1-1/rdp1-1
2095	19.73	rdp1-1/rdp1-1
3120	18.61	rdp1-1/rdp1-1
1660	20.04	rdp1-1/rdp1-1
3120	18.62	+/+
4450	19.06	+/+
3007	18.86	+/+
3859	18.36	+/+
4589	18.78	+/+
4268	18.84	+/+
5032	18.46	+/+
2182	19.84	+/+
2112	18.79	+/+
3807	18.77	+/+
3320	18.57	+/+
3129	18.72	+/+
3538	18.61	+/+
2981	18.05	+/+
3033	18.09	+/+
4589	18.5	+/+
4963	18.28	+/+
3711	18.61	+/+
4137	18.71	+/+
4537	18.54	+/+
3155	18.31	+/+
3259	19.11	+/+
4902	19.26	+/+
4694	19.06	+/+
4137	19.19	+/+
3381	17.94	+/+
3607	18.46	+/+
3798	18.53	+/+
3494	18.29	+/+
2877	19.32	rdp1-1/rdp1-1
2129	19.16	rdp1-1/rdp1-1
2347	19.61	rdp1-1/rdp1-1
2321	19.13	rdp1-1/rdp1-1
2016	18.95	rdp1-1/rdp1-1
1330	19.46	rdp1-1/rdp1-1
2347	18.79	rdp1-1/rdp1-1
1973	19.19	rdp1-1/rdp1-1
2538	19.51	rdp1-1/rdp1-1
1903	18.93	rdp1-1/rdp1-1
1808	19.17	rdp1-1/rdp1-1
2773	19.47	rdp1-1/rdp1-1
2599	19.13	rdp1-1/rdp1-1
1686	19.26	rdp1-1/rdp1-1
2660	18.26	rdp1-1/rdp1-1
3068	18.02	rdp1-1/rdp1-1
2608	17.57	rdp1-1/rdp1-1
3885	18.66	+/+
3816	18.08	+/+
4059	19.4	+/+
4085	19.27	+/+
3320	19.03	+/+
3798	18.88	+/+
3764	18.22	+/+
3729	18.39	+/+
3120	18.86	rdp1-1/rdp1-1
1712	19.45	rdp1-1/rdp1-1
1869	19.47	rdp1-1/rdp1-1
2825	19.8	rdp1-1/rdp1-1
1721	19.66	rdp1-1/rdp1-1
2573	18.62	rdp1-1/rdp1-1
2390	18.57	rdp1-1/rdp1-1
3920	19.17	rdp1-1/rdp1-1
2347	19.28	rdp1-1/rdp1-1
4016	19.45	+/+
1808	19.82	+/+
4511	18.78	+/+
3651	19.04	+/+
4094	18.45	+/+
3598	18.58	+/+
2816	18.98	+/+
2764	19.24	+/+
3659	19	+/+
1086	19.02	rdp1-4/rdp1-4
1982	18.57	rdp1-4/rdp1-4
1408	19.37	rdp1-4/rdp1-4
2086	17.87	rdp1-4/rdp1-4
339	18.74	rdp1-4/rdp1-4
1495	17.74	rdp1-4/rdp1-4
1147	18.93	rdp1-4/rdp1-4
1504	19.22	rdp1-4/rdp1-4
1469	19.1	rdp1-4/rdp1-4
1625	18.44	rdp1-4/rdp1-4
1469	17.88	rdp1-4/rdp1-4
2242	18.8	rdp1-4/rdp1-4
1339	17.82	rdp1-4/rdp1-4
1382	18.01	rdp1-4/rdp1-4
1677	18.11	rdp1-4/rdp1-4
1182	18.51	rdp1-4/rdp1-4
1139	18.46	rdp1-4/rdp1-4
1286	17.64	rdp1-4/rdp1-4
1208	18.04	rdp1-4/rdp1-4
2321	18.74	rdp1-4/rdp1-4
678	19.16	rdp1-4/rdp1-4
1538	18.69	rdp1-4/rdp1-4
1990	18.95	rdp1-4/rdp1-4
956	19.53	rdp1-4/rdp1-4
1686	18.76	rdp1-4/rdp1-4
1017	19.16	rdp1-4/rdp1-4
730	19.51	rdp1-4/rdp1-4
1956	18.85	rdp1-4/rdp1-4
1417	18.87	rdp1-4/rdp1-4
1565	18.91	rdp1-4/rdp1-4
2086	18.81	rdp1-4/rdp1-4
1895	19.18	rdp1-4/rdp1-4
1834	18.53	rdp1-4/rdp1-4
1199	18.81	rdp1-4/rdp1-4
1834	19.23	rdp1-4/rdp1-4
1486	18.42	rdp1-4/rdp1-4
2051	19	rdp1-4/rdp1-4
1565	18.9	rdp1-4/rdp1-4
1851	18.74	rdp1-4/rdp1-4
1425	18.28	rdp1-4/rdp1-4
1712	18.69	rdp1-4/rdp1-4
1286	18.12	rdp1-4/rdp1-4
1121	19.22	rdp1-4/rdp1-4
1373	18.84	rdp1-4/rdp1-4
2338	18.79	rdp1-4/rdp1-4
1921	18.91	rdp1-4/rdp1-4
2069	19.14	rdp1-4/rdp1-4
834	18.82	rdp1-4/rdp1-4
1643	18.97	rdp1-4/rdp1-4
1156	19.22	rdp1-4/rdp1-4
1686	18.72	rdp1-4/rdp1-4
1121	19.44	rdp1-4/rdp1-4
1452	18.63	rdp1-4/rdp1-4
1130	19.13	rdp1-4/rdp1-4
1304	19.24	rdp1-4/rdp1-4
1243	19.09	rdp1-4/rdp1-4
713	19.37	rdp1-4/rdp1-4
1912	18.54	rdp1-4/rdp1-4
1382	18.77	rdp1-4/rdp1-4
2069	18.27	rdp1-4/rdp1-4
1382	19.04	rdp1-3/rdp1-3
1764	19.18	rdp1-3/rdp1-3
1425	19.02	rdp1-3/rdp1-3
1295	19.23	rdp1-3/rdp1-3
2103	18.79	rdp1-3/rdp1-3
1599	18.97	rdp1-3/rdp1-3
1130	19.17	rdp1-3/rdp1-3
1773	18.74	rdp1-3/rdp1-3
1269	19.15	rdp1-3/rdp1-3
1286	19.66	rdp1-3/rdp1-3
1199	19.06	rdp1-3/rdp1-3
1790	18.83	rdp1-3/rdp1-3
1260	19.71	rdp1-3/rdp1-3
1113	19.13	rdp1-3/rdp1-3
1382	19.4	rdp1-3/rdp1-3
1956	18.51	rdp1-3/rdp1-3
1834	18.8	rdp1-3/rdp1-3
4381	18.59	rdp1-3/rdp1-3
1452	19.54	rdp1-3/rdp1-3
1747	18.6	rdp1-3/rdp1-3
1104	19.03	rdp1-3/rdp1-3
930	18.42	rdp1-3/rdp1-3
1634	18.65	rdp1-3/rdp1-3
2147	18.96	rdp1-3/rdp1-3
1304	18.73	rdp1-3/rdp1-3
1408	18.89	rdp1-3/rdp1-3
1365	19.17	rdp1-3/rdp1-3
1964	19.29	rdp1-3/rdp1-3
2190	18.41	rdp1-3/rdp1-3
1417	19.17	rdp1-3/rdp1-3
1669	18.52	rdp1-3/rdp1-3
1347	19.85	rdp1-3/rdp1-3
1530	19.13	rdp1-3/rdp1-3
1382	19.14	rdp1-3/rdp1-3
1286	19.09	rdp1-3/rdp1-3
1278	18.03	rdp1-3/rdp1-3
1956	18.67	rdp1-3/rdp1-3
1747	19.26	rdp1-3/rdp1-3
1425	19.19	rdp1-3/rdp1-3
1373	18.76	rdp1-3/rdp1-3
1834	19.2	rdp1-2/rdp1-2
2347	18.6	rdp1-2/rdp1-2
1356	19.31	rdp1-2/rdp1-2
1538	19.37	rdp1-2/rdp1-2
2182	18.64	rdp1-2/rdp1-2
2068	19.07	rdp1-2/rdp1-2
753	18.96	rdp1-2/rdp1-2
2182	19.23	rdp1-2/rdp1-2
2644	18.74	rdp1-2/rdp1-2
2172	19.17	rdp1-2/rdp1-2
1968	19.14	rdp1-2/rdp1-2
2124	20.45	rdp1-2/rdp1-2
2410	19.46	rdp1-2/rdp1-2
1316	20.52	rdp1-2/rdp1-2
2228	19.09	rdp1-2/rdp1-2
1283	20.3	rdp1-2/rdp1-2
2098	19.28	rdp1-2/rdp1-2
1876	19.63	rdp1-2/rdp1-2
2098	18.53	rdp1-2/rdp1-2
1733	20.56	rdp1-2/rdp1-2
2502	19.61	rdp1-2/rdp1-2
2306	19.15	rdp1-2/rdp1-2
2267	19.08	rdp1-2/rdp1-2
3700	18.52	rdp1-2/rdp1-2
1733	19.47	rdp1-2/rdp1-2
2215	19.46	rdp1-2/rdp1-2
2163	19.6	rdp1-2/rdp1-2
1342	21.07	rdp1-2/rdp1-2
1407	19.81	rdp1-2/rdp1-2
2827	19.14	rdp1-2/rdp1-2
2512	18.62	rdp1-2/rdp1-2
2060	19.22	rdp1-2/rdp1-2
1391	18.85	rdp1-2/rdp1-2
1912	19.02	rdp1-2/rdp1-2
1608	19.04	rdp1-2/rdp1-2
1669	19.33	rdp1-2/rdp1-2
2086	19.3	rdp1-2/rdp1-2
1252	19.9	rdp1-2/rdp1-2
3268	19.17	rdp1-2/rdp1-2
1677	19.86	rdp1-2/rdp1-2
1382	19.92	rdp1-2/rdp1-2
1730	18.84	rdp1-2/rdp1-2
1764	18.8	rdp1-2/rdp1-2
3042	19.15	rdp1-2/rdp1-2
2825	19.49	rdp1-2/rdp1-2

## Sheet: Figure2e
Figure 2e
genotype	number
rdp1-3/rdp1-3	21
rdp1-3/rdp1-3	28
rdp1-3/rdp1-3	17
rdp1-3/rdp1-3	23
rdp1-3/rdp1-3	15
rdp1-3/rdp1-3	18
rdp1-3/rdp1-3	16
rdp1-3/rdp1-3	10
rdp1-3/rdp1-3	14
rdp1-3/rdp1-3	20
rdp1-3/rdp1-3	27
rdp1-3/rdp1-3	15
rdp1-3/rdp1-3	14
rdp1-3/rdp1-3	15
rdp1-3/rdp1-3	24
rdp1-3/rdp1-3	15
rdp1-3/rdp1-3	18
rdp1-3/rdp1-3	18
rdp1-3/rdp1-3	14
rdp1-3/rdp1-3	13
rdp1-3/rdp1-3	26
rdp1-3/rdp1-3	15
rdp1-3/rdp1-3	17
rdp1-3/rdp1-3	14
rdp1-3/rdp1-3	18
rdp1-3/rdp1-3	14
rdp1-3/rdp1-3	20
rdp1-3/rdp1-3	18
rdp1-3/rdp1-3	16
rdp1-3/rdp1-3	21
rdp1-3/rdp1-3	23
rdp1-3/rdp1-3	22
rdp1-3/rdp1-3	23
rdp1-3/rdp1-3	19
rdp1-3/rdp1-3	25
rdp1-3/rdp1-3	24
rdp1-3/rdp1-3	29
rdp1-3/rdp1-3	20
rdp1-3/rdp1-3	19
rdp1-3/rdp1-3	28
WT	24
WT	20
WT	26
WT	21
WT	23
WT	30
WT	26
WT	18
WT	14
WT	12
WT	22
WT	24
WT	16
WT	16
WT	31
WT	26
WT	16
WT	26
WT	20
WT	21
WT	28
WT	23
WT	24
WT	39
WT	24
WT	25
WT	24
WT	37
WT	32
WT	35
WT	27
WT	44
WT	14
WT	16
WT	36
WT	34
WT	32
WT	49
WT	39
WT	34
WT	37
WT	23
WT	21
WT	32
WT	40
WT	34
WT	34
WT	30
WT	29
WT	23

## Sheet: Figure2h
Fig 2h
Data of Bor				Data of Uod
genotype	number			Genotype	number
1_WT	3729			1_WT	3207.16
1_WT	5545			1_WT	3554.82
1_WT	1660			1_WT	3485.29
1_WT	1069			1_WT	2807.35
1_WT	1999			1_WT	4397.9
1_WT	2486			1_WT	4380.52
1_WT	1582			1_WT	2537.92
1_WT	3407			1_WT	3015.95
1_WT	3963			1_WT	3502.67
1_WT	3042			1_WT	3893.79
1_WT	3016			1_WT	2746.51
1_WT	3294			1_WT	2998.57
1_WT	1365			1_WT	3693.89
1_WT	3842			1_WT	3354.92
1_WT	3798			1_WT	3024.64
1_WT	5189			1_WT	3015.95
1_WT	5163			1_WT	3615.66
1_WT	3842			1_WT	3059.41
1_WT	3259			1_WT	2085.96
1_WT	4528			1_WT	3085.48
2_mt	3112			1_WT	3050.72
2_mt	2408			1_WT	4093.7
2_mt	1330			1_WT	3563.51
2_mt	1538			1_WT	2937.73
2_mt	3798			1_WT	2885.58
2_mt	3146			1_WT	3259.31
2_mt	3651			1_WT	3102.87
2_mt	3538			1_WT	2720.44
2_mt	3659			1_WT	3346.23
2_mt	3598			1_WT	3589.59
2_mt	3251			1_WT	3537.44
2_mt	3112			1_WT	2320.63
2_mt	2842			1_WT	3276.7
2_mt	2842			1_WT	3641.74
2_mt	2738			3_mt	2338.01
2_mt	3303			3_mt	2494.46
2_mt	3529			3_mt	2459.69
2_mt	3172			3_mt	3311.46
2_mt	2312			3_mt	2268.48
2_mt	2451			3_mt	2311.94
2_mt	1634			3_mt	2190.26
2_mt	3668			3_mt	3146.32
2_mt	2538			3_mt	3719.96
2_mt	2503			3_mt	3198.47
2_mt	2590			3_mt	2737.82
2_mt	2329			1_WT	3337.54
2_mt	2555			1_WT	2616.14
2_mt	1938			3_mt	2311.94
2_mt	2286			3_mt	2537.92
2_mt	2173			3_mt	2824.74
1_WT	4337			3_mt	2311.94
1_WT	4450			3_mt	2963.8
1_WT	4128			3_mt	2190.26
1_WT	3911			3_mt	2789.97
1_WT	6058			1_WT	3302.77
1_WT	6493			1_WT	3433.14
1_WT	5119			1_WT	3502.67
1_WT	6093			1_WT	3546.13
1_WT	5415			1_WT	3085.48
1_WT	4989			3_mt	2442.31
1_WT	5719			3_mt	3467.91
1_WT	5597			3_mt	3354.92
1_WT	3364			3_mt	3050.72
1_WT	3529			3_mt	2320.63
1_WT	6527			3_mt	2381.47
1_WT	4728			3_mt	3389.68
1_WT	5554			3_mt	2981.18
1_WT	5945			3_mt	2781.28
1_WT	5806			3_mt	2590.07
1_WT	4033			3_mt	2190.26
1_WT	5719			3_mt	1929.51
1_WT	4181			3_mt	2798.66
1_WT	5206			3_mt	2459.69
1_WT	4659			3_mt	3120.25
1_WT	5345			3_mt	2755.21
1_WT	5676			1_WT	2929.04
1_WT	4832			1_WT	3102.87
1_WT	4511			1_WT	3885.1
1_WT	4746			1_WT	3606.97
1_WT	4372			3_mt	3172.4
1_WT	4398			3_mt	3268
1_WT	4381			3_mt	2824.74
1_WT	5067			3_mt	2112.03
1_WT	3225			3_mt	3389.68
1_WT	4624			1_WT	3363.61
1_WT	4485			1_WT	3050.72
1_WT	4937			3_mt	2164.18
1_WT	5076			3_mt	3111.56
1_WT	4754			3_mt	3059.41
1_WT	4841			3_mt	3233.24
1_WT	5945
1_WT	4911
1_WT	3477
1_WT	4598
1_WT	4711
1_WT	3824
1_WT	4919
1_WT	4598
1_WT	5198
1_WT	4068
1_WT	5371
1_WT	5945
1_WT	3937
1_WT	3311
1_WT	4155
1_WT	4085
1_WT	4424
1_WT	2634
1_WT	3146
1_WT	5936
1_WT	4155
1_WT	5085
1_WT	3720
1_WT	4702
1_WT	5041
1_WT	4763
1_WT	4502
1_WT	3859
1_WT	4772
2_mt	2321
2_mt	1208
2_mt	3329
2_mt	3546
2_mt	2408
2_mt	2277
2_mt	3216
2_mt	2686
2_mt	2555
2_mt	3546.13
2_mt	3024.64
2_mt	2703.06
2_mt	2285.86
2_mt	2937.73
2_mt	3450.53
2_mt	3189.78
2_mt	3667.81
2_mt	2911.65
2_mt	3355
2_mt	2860
2_mt	3711
2_mt	3068
2_mt	3155
2_mt	3338
2_mt	2972
2_mt	3329
2_mt	3442
2_mt	3537
2_mt	2964
2_mt	3677
2_mt	3833
2_mt	2607
2_mt	2990
2_mt	3364
2_mt	4042
2_mt	2573
2_mt	3259
2_mt	2312
2_mt	2842
2_mt	2929
2_mt	2529
2_mt	2825
2_mt	2720
2_mt	3198
2_mt	3555
2_mt	4328
2_mt	3746

## Sheet: Figure3a
Fig 3a
genotype	number
1_WT	3729
1_WT	5545
1_WT	1660
1_WT	1069
1_WT	1999
1_WT	2486
1_WT	1582
1_WT	3407
1_WT	3963
1_WT	3042
1_WT	3016
1_WT	3294
1_WT	1365
1_WT	3842
1_WT	3798
1_WT	5189
1_WT	5163
1_WT	3842
1_WT	3259
1_WT	4528
2_mt	3112
2_mt	2408
2_mt	1330
2_mt	1538
2_mt	3798
2_mt	3146
2_mt	3651
2_mt	3538
2_mt	3659
2_mt	3598
2_mt	3251
2_mt	3112
2_mt	2842
2_mt	2842
2_mt	2738
2_mt	3303
2_mt	3529
2_mt	3172
2_mt	2312
2_mt	2451
2_mt	1634
2_mt	3668
2_mt	2538
2_mt	2503
2_mt	2590
2_mt	2329
2_mt	2555
2_mt	1938
2_mt	2286
2_mt	2173
1_WT	4337
1_WT	4450
1_WT	4128
1_WT	3911
1_WT	6058
1_WT	6493
1_WT	5119
1_WT	6093
1_WT	5415
1_WT	4989
1_WT	5719
1_WT	5597
1_WT	3364
1_WT	3529
1_WT	6527
1_WT	4728
1_WT	5554
1_WT	5945
1_WT	5806
1_WT	4033
1_WT	5719
1_WT	4181
1_WT	5206
1_WT	4659
1_WT	5345
1_WT	5676
1_WT	4832
1_WT	4511
1_WT	4746
1_WT	4372
1_WT	4398
1_WT	4381
1_WT	5067
1_WT	3225
1_WT	4624
1_WT	4485
1_WT	4937
1_WT	5076
1_WT	4754
1_WT	4841
1_WT	5945
1_WT	4911
1_WT	3477
1_WT	4598
1_WT	4711
1_WT	3824
1_WT	4919
1_WT	4598
1_WT	5198
1_WT	4068
1_WT	5371
1_WT	5945
1_WT	3937
1_WT	3311
1_WT	4155
1_WT	4085
1_WT	4424
1_WT	2634
1_WT	3146
1_WT	5936
1_WT	4155
1_WT	5085
1_WT	3720
1_WT	4702
1_WT	5041
1_WT	4763
1_WT	4502
1_WT	3859
1_WT	4772
2_mt	2321
2_mt	1208
2_mt	3329
2_mt	3546
2_mt	2408
2_mt	2277
2_mt	3216
2_mt	2686
2_mt	2555
2_mt	3546.13
2_mt	3024.64
2_mt	2703.06
2_mt	2285.86
2_mt	2937.73
2_mt	3450.53
2_mt	3189.78
2_mt	3667.81
2_mt	2911.65
2_mt	3355
2_mt	2860
2_mt	3711
2_mt	3068
2_mt	3155
2_mt	3338
2_mt	2972
2_mt	3329
2_mt	3442
2_mt	3537
2_mt	2964
2_mt	3677
2_mt	3833
2_mt	2607
2_mt	2990
2_mt	3364
2_mt	4042
2_mt	2573
2_mt	3259
2_mt	2312
2_mt	2842
2_mt	2929
2_mt	2529
2_mt	2825
2_mt	2720
2_mt	3198
2_mt	3555
2_mt	4328
2_mt	3746

## Sheet: Figure3b
Figure 3b
genotype	number
1_WT	3207.16
1_WT	3554.82
1_WT	3485.29
1_WT	2807.35
1_WT	4397.9
1_WT	4380.52
1_WT	2537.92
1_WT	3015.95
1_WT	3502.67
1_WT	3893.79
1_WT	2746.51
1_WT	2998.57
1_WT	3693.89
1_WT	3354.92
1_WT	3024.64
1_WT	3015.95
1_WT	3615.66
1_WT	3059.41
1_WT	2085.96
1_WT	3085.48
1_WT	3050.72
1_WT	4093.7
1_WT	3563.51
1_WT	2937.73
1_WT	2885.58
1_WT	3259.31
1_WT	3102.87
1_WT	2720.44
1_WT	3346.23
1_WT	3589.59
1_WT	3537.44
1_WT	2320.63
1_WT	3276.7
1_WT	3641.74
3_mt	2338.01
3_mt	2494.46
3_mt	2459.69
3_mt	3311.46
3_mt	2268.48
3_mt	2311.94
3_mt	2190.26
3_mt	3146.32
3_mt	3719.96
3_mt	3198.47
3_mt	2737.82
1_WT	3337.54
1_WT	2616.14
3_mt	2311.94
3_mt	2537.92
3_mt	2824.74
3_mt	2311.94
3_mt	2963.8
3_mt	2190.26
3_mt	2789.97
1_WT	3302.77
1_WT	3433.14
1_WT	3502.67
1_WT	3546.13
1_WT	3085.48
3_mt	2442.31
3_mt	3467.91
3_mt	3354.92
3_mt	3050.72
3_mt	2320.63
3_mt	2381.47
3_mt	3389.68
3_mt	2981.18
3_mt	2781.28
3_mt	2590.07
3_mt	2190.26
3_mt	1929.51
3_mt	2798.66
3_mt	2459.69
3_mt	3120.25
3_mt	2755.21
1_WT	2929.04
1_WT	3102.87
1_WT	3885.1
1_WT	3606.97
3_mt	3172.4
3_mt	3268
3_mt	2824.74
3_mt	2112.03
3_mt	3389.68
1_WT	3363.61
1_WT	3050.72
3_mt	2164.18
3_mt	3111.56
3_mt	3059.41
3_mt	3233.24

## Sheet: Figure3c
Figure 3c
genotype	number
2_BorWTUodmt	5988
2_BorWTUodmt	5884
2_BorWTUodmt	5849
1_wt	5754
1_wt	5736
2_BorWTUodmt	5736
3_BormtUodWT	5710
1_wt	5632
2_BorWTUodmt	5632
1_wt	5615
2_BorWTUodmt	5606
3_BormtUodWT	5580
1_wt	5562.56
1_wt	5536
2_BorWTUodmt	5510
2_BorWTUodmt	5502
1_wt	5493
2_BorWTUodmt	5441
3_BormtUodWT	5406
1_wt	5397.42
3_BormtUodWT	5397
1_wt	5389
2_BorWTUodmt	5389
3_BormtUodWT	5380
2_BorWTUodmt	5371.35
2_BorWTUodmt	5371
1_wt	5363
2_BorWTUodmt	5345
2_BorWTUodmt	5345
1_wt	5337
2_BorWTUodmt	5319
3_BormtUodWT	5311
3_BormtUodWT	5311
3_BormtUodWT	5293
2_BorWTUodmt	5293
2_BorWTUodmt	5284
2_BorWTUodmt	5276
1_wt	5250
2_BorWTUodmt	5241
2_BorWTUodmt	5215
1_wt	5215
1_wt	5198
1_wt	5198
1_wt	5188.83
1_wt	5189
2_BorWTUodmt	5180
3_BormtUodWT	5180
2_BorWTUodmt	5163
1_wt	5154
2_BorWTUodmt	5154
2_BorWTUodmt	5145
1_wt	5137
2_BorWTUodmt	5128
1_wt	5128
3_BormtUodWT	5119
1_wt	5111
2_BorWTUodmt	5101.91
1_wt	5102
1_wt	5093
2_BorWTUodmt	5085
2_BorWTUodmt	5076
2_BorWTUodmt	5076
3_BormtUodWT	5076
1_wt	5076
2_BorWTUodmt	5058
1_wt	5058
1_wt	5050
2_BorWTUodmt	5050
2_BorWTUodmt	5050
2_BorWTUodmt	5041
2_BorWTUodmt	5041
1_wt	5032
1_wt	5032
1_wt	5024
3_BormtUodWT	5024
2_BorWTUodmt	5024
2_BorWTUodmt	5015
2_BorWTUodmt	5015
1_wt	5006
1_wt	4998
3_BormtUodWT	4998
2_BorWTUodmt	4998
2_BorWTUodmt	4989
2_BorWTUodmt	4980.23
2_BorWTUodmt	4980
2_BorWTUodmt	4972
1_wt	4972
2_BorWTUodmt	4963
3_BormtUodWT	4963
2_BorWTUodmt	4963
1_wt	4954
2_BorWTUodmt	4954
2_BorWTUodmt	4936.77
3_BormtUodWT	4937
1_wt	4937
2_BorWTUodmt	4928.08
2_BorWTUodmt	4928
3_BormtUodWT	4928
3_BormtUodWT	4919
3_BormtUodWT	4919
2_BorWTUodmt	4911
2_BorWTUodmt	4902
2_BorWTUodmt	4902
2_BorWTUodmt	4902
3_BormtUodWT	4885
2_BorWTUodmt	4885
2_BorWTUodmt	4885
3_BormtUodWT	4876
1_wt	4876
2_BorWTUodmt	4867
3_BormtUodWT	4867
3_BormtUodWT	4867
3_BormtUodWT	4859
1_wt	4850
1_wt	4850
2_BorWTUodmt	4850
2_BorWTUodmt	4850
3_BormtUodWT	4841
3_BormtUodWT	4841
2_BorWTUodmt	4841
1_wt	4824
3_BormtUodWT	4815
3_BormtUodWT	4806.4
3_BormtUodWT	4806
3_BormtUodWT	4789
2_BorWTUodmt	4789
1_wt	4789
2_BorWTUodmt	4780
3_BormtUodWT	4780
1_wt	4772
2_BorWTUodmt	4762.94
2_BorWTUodmt	4763
3_BormtUodWT	4763
1_wt	4754
3_BormtUodWT	4754
3_BormtUodWT	4754
3_BormtUodWT	4754
2_BorWTUodmt	4754
1_wt	4746
2_BorWTUodmt	4746
1_wt	4746
2_BorWTUodmt	4746
1_wt	4737
3_BormtUodWT	4737
3_BormtUodWT	4737
2_BorWTUodmt	4728
2_BorWTUodmt	4728
1_wt	4728
2_BorWTUodmt	4728
2_BorWTUodmt	4719.48
2_BorWTUodmt	4711
3_BormtUodWT	4702
1_wt	4693
3_BormtUodWT	4693
2_BorWTUodmt	4693
3_BormtUodWT	4685
1_wt	4685
3_BormtUodWT	4685
1_wt	4676
3_BormtUodWT	4676
3_BormtUodWT	4667.34
3_BormtUodWT	4667.34
3_BormtUodWT	4667
1_wt	4667
4_mt	4667
2_BorWTUodmt	4667
3_BormtUodWT	4658.64
3_BormtUodWT	4659
1_wt	4650
2_BorWTUodmt	4650
2_BorWTUodmt	4650
1_wt	4641
2_BorWTUodmt	4641
1_wt	4641
2_BorWTUodmt	4633
2_BorWTUodmt	4633
3_BormtUodWT	4633
2_BorWTUodmt	4633
2_BorWTUodmt	4633
1_wt	4623.88
3_BormtUodWT	4624
3_BormtUodWT	4624
2_BorWTUodmt	4624
3_BormtUodWT	4624
3_BormtUodWT	4624
2_BorWTUodmt	4624
2_BorWTUodmt	4615
3_BormtUodWT	4615
2_BorWTUodmt	4615
2_BorWTUodmt	4606
2_BorWTUodmt	4606
3_BormtUodWT	4606
1_wt	4598
1_wt	4598
2_BorWTUodmt	4598
1_wt	4589
2_BorWTUodmt	4589
2_BorWTUodmt	4589
2_BorWTUodmt	4589
2_BorWTUodmt	4589
2_BorWTUodmt	4580
2_BorWTUodmt	4580
1_wt	4572
1_wt	4572
3_BormtUodWT	4572
3_BormtUodWT	4572
2_BorWTUodmt	4572
4_mt	4572
2_BorWTUodmt	4563
2_BorWTUodmt	4563
3_BormtUodWT	4554.35
2_BorWTUodmt	4554
2_BorWTUodmt	4554
3_BormtUodWT	4554
2_BorWTUodmt	4554
3_BormtUodWT	4554
3_BormtUodWT	4546
2_BorWTUodmt	4545.65
2_BorWTUodmt	4546
2_BorWTUodmt	4546
3_BormtUodWT	4546
2_BorWTUodmt	4546
2_BorWTUodmt	4536.96
3_BormtUodWT	4536.96
3_BormtUodWT	4537
2_BorWTUodmt	4537
2_BorWTUodmt	4528
2_BorWTUodmt	4528
3_BormtUodWT	4528
3_BormtUodWT	4520
3_BormtUodWT	4520
3_BormtUodWT	4511
3_BormtUodWT	4511
2_BorWTUodmt	4511
1_wt	4511
1_wt	4511
2_BorWTUodmt	4511
2_BorWTUodmt	4511
3_BormtUodWT	4511
3_BormtUodWT	4511
3_BormtUodWT	4511
3_BormtUodWT	4511
2_BorWTUodmt	4502.2
1_wt	4502
3_BormtUodWT	4502
2_BorWTUodmt	4494
2_BorWTUodmt	4494
2_BorWTUodmt	4494
2_BorWTUodmt	4485
3_BormtUodWT	4485
3_BormtUodWT	4485
2_BorWTUodmt	4485
2_BorWTUodmt	4485
2_BorWTUodmt	4485
1_wt	4485
2_BorWTUodmt	4485
2_BorWTUodmt	4476
2_BorWTUodmt	4476
2_BorWTUodmt	4476
2_BorWTUodmt	4476
3_BormtUodWT	4476
2_BorWTUodmt	4476
1_wt	4467
2_BorWTUodmt	4467
4_mt	4459
3_BormtUodWT	4450
2_BorWTUodmt	4450
1_wt	4450
2_BorWTUodmt	4450
1_wt	4450
2_BorWTUodmt	4450
3_BormtUodWT	4450
3_BormtUodWT	4450
2_BorWTUodmt	4441
3_BormtUodWT	4441
1_wt	4441
4_mt	4441
2_BorWTUodmt	4441
3_BormtUodWT	4432.66
2_BorWTUodmt	4433
2_BorWTUodmt	4433
3_BormtUodWT	4433
2_BorWTUodmt	4433
1_wt	4433
2_BorWTUodmt	4433
3_BormtUodWT	4423.97
3_BormtUodWT	4424
3_BormtUodWT	4424
1_wt	4424
3_BormtUodWT	4415
3_BormtUodWT	4415
2_BorWTUodmt	4407
2_BorWTUodmt	4407
2_BorWTUodmt	4407
1_wt	4407
1_wt	4407
2_BorWTUodmt	4407
1_wt	4389
2_BorWTUodmt	4389
2_BorWTUodmt	4389
1_wt	4389
3_BormtUodWT	4381
2_BorWTUodmt	4381
1_wt	4381
2_BorWTUodmt	4363
3_BormtUodWT	4363
1_wt	4363
3_BormtUodWT	4363
2_BorWTUodmt	4363
1_wt	4354
2_BorWTUodmt	4354
3_BormtUodWT	4354
2_BorWTUodmt	4354
1_wt	4354
2_BorWTUodmt	4354
3_BormtUodWT	4354
3_BormtUodWT	4346
2_BorWTUodmt	4345.75
2_BorWTUodmt	4346
2_BorWTUodmt	4346
2_BorWTUodmt	4346
3_BormtUodWT	4346
2_BorWTUodmt	4346
2_BorWTUodmt	4346
1_wt	4337
3_BormtUodWT	4337
1_wt	4337
2_BorWTUodmt	4328
2_BorWTUodmt	4320
2_BorWTUodmt	4320
1_wt	4311
2_BorWTUodmt	4311
2_BorWTUodmt	4311
2_BorWTUodmt	4311
2_BorWTUodmt	4302
2_BorWTUodmt	4302
3_BormtUodWT	4294
3_BormtUodWT	4294
2_BorWTUodmt	4294
2_BorWTUodmt	4294
3_BormtUodWT	4285
1_wt	4285
2_BorWTUodmt	4285
2_BorWTUodmt	4285
2_BorWTUodmt	4285
3_BormtUodWT	4285
2_BorWTUodmt	4276
2_BorWTUodmt	4276
3_BormtUodWT	4276
2_BorWTUodmt	4276
1_wt	4268
1_wt	4268
1_wt	4268
3_BormtUodWT	4268
2_BorWTUodmt	4268
1_wt	4268
2_BorWTUodmt	4268
3_BormtUodWT	4268
1_wt	4259
1_wt	4259
1_wt	4259
3_BormtUodWT	4259
2_BorWTUodmt	4250.14
2_BorWTUodmt	4250
1_wt	4241
2_BorWTUodmt	4233
2_BorWTUodmt	4233
2_BorWTUodmt	4233
1_wt	4233
2_BorWTUodmt	4224
1_wt	4224
1_wt	4215.38
1_wt	4215
3_BormtUodWT	4215
1_wt	4206.69
2_BorWTUodmt	4207
1_wt	4207
3_BormtUodWT	4198
2_BorWTUodmt	4198
2_BorWTUodmt	4198
1_wt	4198
2_BorWTUodmt	4189
2_BorWTUodmt	4189
3_BormtUodWT	4189
2_BorWTUodmt	4181
2_BorWTUodmt	4181
2_BorWTUodmt	4181
3_BormtUodWT	4181
2_BorWTUodmt	4181
2_BorWTUodmt	4172
3_BormtUodWT	4172
2_BorWTUodmt	4163
2_BorWTUodmt	4163
2_BorWTUodmt	4163
2_BorWTUodmt	4163
1_wt	4163
2_BorWTUodmt	4163
2_BorWTUodmt	4155
3_BormtUodWT	4155
3_BormtUodWT	4155
2_BorWTUodmt	4155
4_mt	4155
1_wt	4155
3_BormtUodWT	4155
3_BormtUodWT	4155
1_wt	4146
3_BormtUodWT	4146
2_BorWTUodmt	4137
4_mt	4137
2_BorWTUodmt	4137
1_wt	4128
1_wt	4128
3_BormtUodWT	4128
3_BormtUodWT	4120
3_BormtUodWT	4111
2_BorWTUodmt	4111
2_BorWTUodmt	4111
2_BorWTUodmt	4111
1_wt	4111
1_wt	4102
2_BorWTUodmt	4102
2_BorWTUodmt	4102
2_BorWTUodmt	4094
3_BormtUodWT	4093.7
1_wt	4094
3_BormtUodWT	4094
4_mt	4094
1_wt	4094
3_BormtUodWT	4094
1_wt	4085.01
2_BorWTUodmt	4085
4_mt	4085
1_wt	4085
1_wt	4076
2_BorWTUodmt	4076
2_BorWTUodmt	4076
3_BormtUodWT	4076
1_wt	4076
1_wt	4068
2_BorWTUodmt	4068
1_wt	4068
3_BormtUodWT	4068
3_BormtUodWT	4059
1_wt	4059
1_wt	4059
3_BormtUodWT	4059
1_wt	4059
1_wt	4050.24
3_BormtUodWT	4050
3_BormtUodWT	4050
2_BorWTUodmt	4050
1_wt	4050
1_wt	4050
2_BorWTUodmt	4050
2_BorWTUodmt	4042
1_wt	4042
2_BorWTUodmt	4042
3_BormtUodWT	4042
2_BorWTUodmt	4042
2_BorWTUodmt	4042
2_BorWTUodmt	4033
2_BorWTUodmt	4033
3_BormtUodWT	4033
1_wt	4033
3_BormtUodWT	4033
2_BorWTUodmt	4024.16
2_BorWTUodmt	4024
3_BormtUodWT	4024
3_BormtUodWT	4015
1_wt	4015
2_BorWTUodmt	4015
2_BorWTUodmt	4015
2_BorWTUodmt	4015
2_BorWTUodmt	4015
1_wt	4007
3_BormtUodWT	4007
1_wt	4007
2_BorWTUodmt	4007
1_wt	3998
2_BorWTUodmt	3998
2_BorWTUodmt	3998
2_BorWTUodmt	3998
2_BorWTUodmt	3998
2_BorWTUodmt	3989
1_wt	3989
3_BormtUodWT	3989
2_BorWTUodmt	3989
1_wt	3989
2_BorWTUodmt	3989
1_wt	3981
1_wt	3981
3_BormtUodWT	3981
2_BorWTUodmt	3972.02
1_wt	3972
2_BorWTUodmt	3972
3_BormtUodWT	3963
2_BorWTUodmt	3963
3_BormtUodWT	3963
1_wt	3963
1_wt	3963
3_BormtUodWT	3963
2_BorWTUodmt	3963
3_BormtUodWT	3954.63
1_wt	3954.63
1_wt	3955
2_BorWTUodmt	3955
2_BorWTUodmt	3955
3_BormtUodWT	3946
2_BorWTUodmt	3946
1_wt	3946
1_wt	3946
2_BorWTUodmt	3946
3_BormtUodWT	3937
1_wt	3937.25
2_BorWTUodmt	3937
2_BorWTUodmt	3937
2_BorWTUodmt	3929
2_BorWTUodmt	3929
3_BormtUodWT	3929
2_BorWTUodmt	3929
1_wt	3929
3_BormtUodWT	3929
1_wt	3929
3_BormtUodWT	3920
3_BormtUodWT	3920
4_mt	3920
2_BorWTUodmt	3920
1_wt	3911
2_BorWTUodmt	3911
1_wt	3911
1_wt	3911
4_mt	3911
2_BorWTUodmt	3902
3_BormtUodWT	3902
2_BorWTUodmt	3902.48
2_BorWTUodmt	3902
2_BorWTUodmt	3902
4_mt	3902
2_BorWTUodmt	3902
2_BorWTUodmt	3902
3_BormtUodWT	3902
3_BormtUodWT	3902
1_wt	3894
3_BormtUodWT	3885
1_wt	3885
3_BormtUodWT	3885
1_wt	3885
2_BorWTUodmt	3876
3_BormtUodWT	3876.41
3_BormtUodWT	3876
1_wt	3876
3_BormtUodWT	3876
1_wt	3876
3_BormtUodWT	3868
1_wt	3867.72
2_BorWTUodmt	3868
2_BorWTUodmt	3868
2_BorWTUodmt	3868
2_BorWTUodmt	3868
1_wt	3859
3_BormtUodWT	3859
2_BorWTUodmt	3859
2_BorWTUodmt	3850.33
3_BormtUodWT	3850
1_wt	3850
1_wt	3850
3_BormtUodWT	3850
2_BorWTUodmt	3850
2_BorWTUodmt	3850
2_BorWTUodmt	3850
2_BorWTUodmt	3842
3_BormtUodWT	3842
1_wt	3842
3_BormtUodWT	3842
1_wt	3832.95
1_wt	3833
1_wt	3833
3_BormtUodWT	3833
1_wt	3824
1_wt	3824
3_BormtUodWT	3815.57
2_BorWTUodmt	3816
2_BorWTUodmt	3816
1_wt	3807
1_wt	3807
1_wt	3807
2_BorWTUodmt	3807
1_wt	3807
2_BorWTUodmt	3807
3_BormtUodWT	3798
2_BorWTUodmt	3798
2_BorWTUodmt	3798
4_mt	3798
3_BormtUodWT	3798
2_BorWTUodmt	3789
3_BormtUodWT	3789
2_BorWTUodmt	3789
3_BormtUodWT	3789
1_wt	3781
1_wt	3780.8
1_wt	3781
2_BorWTUodmt	3781
3_BormtUodWT	3772
2_BorWTUodmt	3772
3_BormtUodWT	3772
1_wt	3772
3_BormtUodWT	3772
2_BorWTUodmt	3772
2_BorWTUodmt	3772
2_BorWTUodmt	3763
1_wt	3763
1_wt	3763.42
2_BorWTUodmt	3763
3_BormtUodWT	3763
1_wt	3763
3_BormtUodWT	3763
3_BormtUodWT	3763
1_wt	3755
2_BorWTUodmt	3755
3_BormtUodWT	3755
1_wt	3746
2_BorWTUodmt	3746
3_BormtUodWT	3746
1_wt	3746
2_BorWTUodmt	3737
2_BorWTUodmt	3737
2_BorWTUodmt	3737
4_mt	3737
1_wt	3737
2_BorWTUodmt	3737
2_BorWTUodmt	3737
2_BorWTUodmt	3729
2_BorWTUodmt	3729
1_wt	3729
3_BormtUodWT	3729
2_BorWTUodmt	3729
2_BorWTUodmt	3729
2_BorWTUodmt	3729
2_BorWTUodmt	3729
3_BormtUodWT	3720
1_wt	3720
2_BorWTUodmt	3720
4_mt	3720
1_wt	3720
3_BormtUodWT	3720
2_BorWTUodmt	3703
1_wt	3702.58
1_wt	3703
3_BormtUodWT	3703
1_wt	3703
3_BormtUodWT	3703
2_BorWTUodmt	3703
2_BorWTUodmt	3703
3_BormtUodWT	3703
1_wt	3694
2_BorWTUodmt	3694
3_BormtUodWT	3694
3_BormtUodWT	3694
2_BorWTUodmt	3694
1_wt	3694
1_wt	3694
2_BorWTUodmt	3685
1_wt	3677
3_BormtUodWT	3677
2_BorWTUodmt	3677
1_wt	3677
3_BormtUodWT	3677
3_BormtUodWT	3677
2_BorWTUodmt	3677
2_BorWTUodmt	3677
1_wt	3677
3_BormtUodWT	3667.81
3_BormtUodWT	3668
2_BorWTUodmt	3668
3_BormtUodWT	3668
3_BormtUodWT	3659
2_BorWTUodmt	3659
3_BormtUodWT	3659
1_wt	3659
3_BormtUodWT	3650.43
2_BorWTUodmt	3650
2_BorWTUodmt	3650
3_BormtUodWT	3650
3_BormtUodWT	3650
3_BormtUodWT	3650
2_BorWTUodmt	3642
3_BormtUodWT	3642
2_BorWTUodmt	3642
1_wt	3642
3_BormtUodWT	3642
3_BormtUodWT	3642
3_BormtUodWT	3633
1_wt	3633
3_BormtUodWT	3633
2_BorWTUodmt	3624.36
2_BorWTUodmt	3624
2_BorWTUodmt	3624
2_BorWTUodmt	3624
1_wt	3624
1_wt	3624
4_mt	3624
3_BormtUodWT	3624
1_wt	3616
2_BorWTUodmt	3616
1_wt	3616
3_BormtUodWT	3616
2_BorWTUodmt	3616
1_wt	3606.97
1_wt	3607
3_BormtUodWT	3607
1_wt	3598
2_BorWTUodmt	3598
2_BorWTUodmt	3598
3_BormtUodWT	3598
4_mt	3598
1_wt	3598
1_wt	3598
3_BormtUodWT	3598
4_mt	3598
2_BorWTUodmt	3590
3_BormtUodWT	3590
3_BormtUodWT	3590
2_BorWTUodmt	3590
1_wt	3590
1_wt	3590
2_BorWTUodmt	3590
2_BorWTUodmt	3581
1_wt	3581
2_BorWTUodmt	3581
2_BorWTUodmt	3581
4_mt	3581
2_BorWTUodmt	3581
3_BormtUodWT	3572
3_BormtUodWT	3572
2_BorWTUodmt	3572
1_wt	3572
1_wt	3572
3_BormtUodWT	3572
2_BorWTUodmt	3572
3_BormtUodWT	3564
2_BorWTUodmt	3564
2_BorWTUodmt	3564
1_wt	3564
1_wt	3555
3_BormtUodWT	3555
3_BormtUodWT	3546
3_BormtUodWT	3546
2_BorWTUodmt	3546
2_BorWTUodmt	3537.44
2_BorWTUodmt	3537
4_mt	3537
4_mt	3537
3_BormtUodWT	3537
2_BorWTUodmt	3537
1_wt	3537
2_BorWTUodmt	3529
4_mt	3529
2_BorWTUodmt	3529
2_BorWTUodmt	3529
2_BorWTUodmt	3529
3_BormtUodWT	3529
2_BorWTUodmt	3520
3_BormtUodWT	3520
1_wt	3520
2_BorWTUodmt	3520
1_wt	3511
3_BormtUodWT	3511
2_BorWTUodmt	3511
3_BormtUodWT	3511
2_BorWTUodmt	3511
2_BorWTUodmt	3511
2_BorWTUodmt	3511
2_BorWTUodmt	3511
2_BorWTUodmt	3511
3_BormtUodWT	3511
3_BormtUodWT	3503
1_wt	3503
3_BormtUodWT	3503
4_mt	3503
1_wt	3494
2_BorWTUodmt	3494
3_BormtUodWT	3485
3_BormtUodWT	3485
2_BorWTUodmt	3485
2_BorWTUodmt	3485
3_BormtUodWT	3485
2_BorWTUodmt	3477
1_wt	3477
2_BorWTUodmt	3477
2_BorWTUodmt	3477
3_BormtUodWT	3477
1_wt	3477
3_BormtUodWT	3477
2_BorWTUodmt	3468
2_BorWTUodmt	3468
4_mt	3468
3_BormtUodWT	3468
2_BorWTUodmt	3459.22
2_BorWTUodmt	3459
2_BorWTUodmt	3459
3_BormtUodWT	3459
2_BorWTUodmt	3459
4_mt	3451
2_BorWTUodmt	3451
4_mt	3451
2_BorWTUodmt	3451
2_BorWTUodmt	3442
2_BorWTUodmt	3442
3_BormtUodWT	3442
1_wt	3442
3_BormtUodWT	3442
4_mt	3442
4_mt	3442
1_wt	3433
3_BormtUodWT	3433
3_BormtUodWT	3424
3_BormtUodWT	3424
3_BormtUodWT	3424
3_BormtUodWT	3415.76
2_BorWTUodmt	3416
2_BorWTUodmt	3416
2_BorWTUodmt	3416
1_wt	3416
3_BormtUodWT	3416
3_BormtUodWT	3407
1_wt	3407
3_BormtUodWT	3407
2_BorWTUodmt	3398
1_wt	3398
1_wt	3390
1_wt	3390
4_mt	3390
4_mt	3390
1_wt	3381
3_BormtUodWT	3381
2_BorWTUodmt	3381
2_BorWTUodmt	3381
3_BormtUodWT	3372
3_BormtUodWT	3372
2_BorWTUodmt	3372
2_BorWTUodmt	3372
1_wt	3372
2_BorWTUodmt	3364
1_wt	3364
3_BormtUodWT	3364
3_BormtUodWT	3355
2_BorWTUodmt	3355
2_BorWTUodmt	3355
3_BormtUodWT	3355
4_mt	3355
3_BormtUodWT	3355
2_BorWTUodmt	3346
2_BorWTUodmt	3346
4_mt	3346
1_wt	3346
3_BormtUodWT	3346
1_wt	3346
3_BormtUodWT	3338
4_mt	3338
2_BorWTUodmt	3338
4_mt	3338
3_BormtUodWT	3338
2_BorWTUodmt	3338
2_BorWTUodmt	3329
2_BorWTUodmt	3329
3_BormtUodWT	3329
3_BormtUodWT	3329
1_wt	3320
1_wt	3320
1_wt	3320
1_wt	3320
4_mt	3320
2_BorWTUodmt	3320
1_wt	3303
2_BorWTUodmt	3303
2_BorWTUodmt	3303
4_mt	3303
2_BorWTUodmt	3303
1_wt	3294
4_mt	3294
3_BormtUodWT	3294
4_mt	3294
3_BormtUodWT	3285
4_mt	3285
4_mt	3285
3_BormtUodWT	3285
2_BorWTUodmt	3277
3_BormtUodWT	3277
3_BormtUodWT	3277
3_BormtUodWT	3277
3_BormtUodWT	3268
4_mt	3268
2_BorWTUodmt	3268
3_BormtUodWT	3259
3_BormtUodWT	3259
2_BorWTUodmt	3259
1_wt	3259
2_BorWTUodmt	3251
2_BorWTUodmt	3251
2_BorWTUodmt	3251
3_BormtUodWT	3242
4_mt	3242
3_BormtUodWT	3242
1_wt	3242
2_BorWTUodmt	3242
3_BormtUodWT	3233
1_wt	3233
1_wt	3233
3_BormtUodWT	3233
2_BorWTUodmt	3233
4_mt	3225
2_BorWTUodmt	3225
3_BormtUodWT	3225
1_wt	3216
4_mt	3216
4_mt	3216
3_BormtUodWT	3216
4_mt	3216
1_wt	3216
1_wt	3207
4_mt	3207
4_mt	3207
3_BormtUodWT	3207
2_BorWTUodmt	3207
4_mt	3207
2_BorWTUodmt	3198
4_mt	3198
3_BormtUodWT	3198
4_mt	3190
4_mt	3190
3_BormtUodWT	3181
2_BorWTUodmt	3181
3_BormtUodWT	3181
1_wt	3181
3_BormtUodWT	3181
2_BorWTUodmt	3181
2_BorWTUodmt	3172
4_mt	3172
2_BorWTUodmt	3164
1_wt	3164
2_BorWTUodmt	3155
3_BormtUodWT	3155
3_BormtUodWT	3146
2_BorWTUodmt	3146
3_BormtUodWT	3146
2_BorWTUodmt	3146
4_mt	3146
3_BormtUodWT	3146
4_mt	3138
2_BorWTUodmt	3138
4_mt	3129
1_wt	3129
3_BormtUodWT	3129
2_BorWTUodmt	3129
3_BormtUodWT	3120
4_mt	3120
2_BorWTUodmt	3120
1_wt	3120
2_BorWTUodmt	3120
1_wt	3120
2_BorWTUodmt	3111.56
2_BorWTUodmt	3112
3_BormtUodWT	3112
2_BorWTUodmt	3112
4_mt	3112
4_mt	3112
2_BorWTUodmt	3103
1_wt	3103
2_BorWTUodmt	3094.17
4_mt	3094
4_mt	3094
4_mt	3094
2_BorWTUodmt	3085
2_BorWTUodmt	3085
1_wt	3085
4_mt	3077
4_mt	3077
1_wt	3077
3_BormtUodWT	3077
1_wt	3077
4_mt	3077
4_mt	3077
4_mt	3068
1_wt	3068
3_BormtUodWT	3059
4_mt	3059
2_BorWTUodmt	3050.72
2_BorWTUodmt	3051
4_mt	3051
3_BormtUodWT	3042
2_BorWTUodmt	3042
3_BormtUodWT	3042
3_BormtUodWT	3042
3_BormtUodWT	3042
2_BorWTUodmt	3042
2_BorWTUodmt	3033
4_mt	3033
3_BormtUodWT	3033
2_BorWTUodmt	3025
2_BorWTUodmt	3025
1_wt	3015.95
2_BorWTUodmt	3007
2_BorWTUodmt	3007
2_BorWTUodmt	3007
4_mt	3007
2_BorWTUodmt	3007
4_mt	2999
1_wt	2999
3_BormtUodWT	2999
3_BormtUodWT	2999
2_BorWTUodmt	2999
4_mt	2990
3_BormtUodWT	2990
4_mt	2981
1_wt	2981
1_wt	2981
3_BormtUodWT	2981
1_wt	2981
1_wt	2972
3_BormtUodWT	2972
4_mt	2964
4_mt	2964
4_mt	2964
3_BormtUodWT	2964
2_BorWTUodmt	2964
3_BormtUodWT	2955
4_mt	2955
1_wt	2955
2_BorWTUodmt	2955
2_BorWTUodmt	2946
4_mt	2938
3_BormtUodWT	2938
1_wt	2929
4_mt	2920
3_BormtUodWT	2920
3_BormtUodWT	2920
4_mt	2912
3_BormtUodWT	2912
3_BormtUodWT	2903
4_mt	2894
3_BormtUodWT	2894
4_mt	2894
3_BormtUodWT	2894
4_mt	2886
4_mt	2886
2_BorWTUodmt	2886
3_BormtUodWT	2886
4_mt	2886
4_mt	2877
1_wt	2877
3_BormtUodWT	2877
4_mt	2877
4_mt	2877
3_BormtUodWT	2868
1_wt	2868
1_wt	2868
2_BorWTUodmt	2868
2_BorWTUodmt	2868
4_mt	2860
1_wt	2860
1_wt	2860
4_mt	2851
4_mt	2851
4_mt	2851
2_BorWTUodmt	2851
4_mt	2851
4_mt	2851
1_wt	2851
2_BorWTUodmt	2842
2_BorWTUodmt	2842
2_BorWTUodmt	2842
4_mt	2842
2_BorWTUodmt	2842
4_mt	2833
4_mt	2833
1_wt	2833
4_mt	2833
2_BorWTUodmt	2825
3_BormtUodWT	2825
2_BorWTUodmt	2825
3_BormtUodWT	2825
3_BormtUodWT	2825
4_mt	2816
3_BormtUodWT	2816
4_mt	2816
4_mt	2816
1_wt	2816
3_BormtUodWT	2816
1_wt	2807
3_BormtUodWT	2807
4_mt	2799
4_mt	2799
2_BorWTUodmt	2790
4_mt	2781
4_mt	2781
4_mt	2781
4_mt	2773
4_mt	2764
2_BorWTUodmt	2764
4_mt	2755
2_BorWTUodmt	2755
4_mt	2747
4_mt	2747
4_mt	2747
4_mt	2747
3_BormtUodWT	2747
2_BorWTUodmt	2738
2_BorWTUodmt	2738
2_BorWTUodmt	2738
4_mt	2720
3_BormtUodWT	2720
3_BormtUodWT	2720
1_wt	2712
2_BorWTUodmt	2712
4_mt	2712
4_mt	2712
4_mt	2703
1_wt	2703
3_BormtUodWT	2694
3_BormtUodWT	2694
2_BorWTUodmt	2694
3_BormtUodWT	2694
4_mt	2686
3_BormtUodWT	2686
3_BormtUodWT	2686
4_mt	2677
2_BorWTUodmt	2677
2_BorWTUodmt	2677
1_wt	2668
1_wt	2668
3_BormtUodWT	2668
2_BorWTUodmt	2668
3_BormtUodWT	2660
3_BormtUodWT	2660
4_mt	2660
4_mt	2651
4_mt	2642
4_mt	2634
3_BormtUodWT	2634
4_mt	2625
1_wt	2625
2_BorWTUodmt	2616
1_wt	2616
4_mt	2616
3_BormtUodWT	2616
1_wt	2616
1_wt	2607
1_wt	2599
4_mt	2599
4_mt	2599
4_mt	2599
3_BormtUodWT	2599
4_mt	2590
3_BormtUodWT	2581
4_mt	2573
4_mt	2573
3_BormtUodWT	2573
2_BorWTUodmt	2573
4_mt	2564
3_BormtUodWT	2564
4_mt	2564
2_BorWTUodmt	2564
3_BormtUodWT	2564
2_BorWTUodmt	2555
1_wt	2547
1_wt	2547
3_BormtUodWT	2547
4_mt	2538
4_mt	2538
2_BorWTUodmt	2538
2_BorWTUodmt	2538
4_mt	2529
4_mt	2529
1_wt	2529
3_BormtUodWT	2529
4_mt	2521
4_mt	2521
2_BorWTUodmt	2521
3_BormtUodWT	2521
2_BorWTUodmt	2512
4_mt	2512
2_BorWTUodmt	2512
4_mt	2512
4_mt	2512
4_mt	2512
3_BormtUodWT	2512
2_BorWTUodmt	2503
4_mt	2503
3_BormtUodWT	2503
4_mt	2494
1_wt	2494
1_wt	2494
4_mt	2486
3_BormtUodWT	2477
4_mt	2468
3_BormtUodWT	2468
4_mt	2460
4_mt	2460
1_wt	2460
2_BorWTUodmt	2451
2_BorWTUodmt	2451
2_BorWTUodmt	2442
1_wt	2442
1_wt	2434
3_BormtUodWT	2434
3_BormtUodWT	2425
4_mt	2425
2_BorWTUodmt	2425
4_mt	2425
4_mt	2416
3_BormtUodWT	2416
1_wt	2408
1_wt	2399
4_mt	2390
4_mt	2390
4_mt	2390
4_mt	2381
4_mt	2381
4_mt	2381
4_mt	2381
4_mt	2381
3_BormtUodWT	2373
4_mt	2373
4_mt	2373
3_BormtUodWT	2373
3_BormtUodWT	2373
4_mt	2373
4_mt	2364
4_mt	2364
4_mt	2364
3_BormtUodWT	2355
1_wt	2355
2_BorWTUodmt	2355
4_mt	2355
4_mt	2347
4_mt	2338
4_mt	2338
4_mt	2338
3_BormtUodWT	2329
3_BormtUodWT	2329
4_mt	2329
4_mt	2329
4_mt	2329
3_BormtUodWT	2321
3_BormtUodWT	2321
1_wt	2312
2_BorWTUodmt	2312
1_wt	2303
3_BormtUodWT	2303
4_mt	2303
4_mt	2295
4_mt	2295
4_mt	2295
1_wt	2295
3_BormtUodWT	2295
3_BormtUodWT	2286
1_wt	2286
4_mt	2277
2_BorWTUodmt	2277
3_BormtUodWT	2277
3_BormtUodWT	2268
4_mt	2268
1_wt	2260
3_BormtUodWT	2260
3_BormtUodWT	2260
1_wt	2260
1_wt	2251
4_mt	2242
4_mt	2242
4_mt	2242
4_mt	2242
3_BormtUodWT	2234
3_BormtUodWT	2225
4_mt	2225
1_wt	2225
4_mt	2216
1_wt	2208
4_mt	2208
2_BorWTUodmt	2208
3_BormtUodWT	2208
3_BormtUodWT	2208
4_mt	2199
4_mt	2199
2_BorWTUodmt	2199
4_mt	2190
4_mt	2190
4_mt	2190
2_BorWTUodmt	2190
4_mt	2182
4_mt	2164
4_mt	2164
4_mt	2164
1_wt	2164
3_BormtUodWT	2164
4_mt	2147
1_wt	2147
2_BorWTUodmt	2129
4_mt	2129
4_mt	2129
2_BorWTUodmt	2121
3_BormtUodWT	2121
1_wt	2121
3_BormtUodWT	2112
2_BorWTUodmt	2112
4_mt	2103
1_wt	2103
4_mt	2103
4_mt	2095
4_mt	2086
4_mt	2077
2_BorWTUodmt	2077
4_mt	2069
3_BormtUodWT	2069
4_mt	2060
3_BormtUodWT	2051
4_mt	2034
4_mt	2034
3_BormtUodWT	2034
4_mt	2016
4_mt	2008
2_BorWTUodmt	2008
1_wt	1990
1_wt	1990
4_mt	1982
4_mt	1982
4_mt	1982
4_mt	1982
4_mt	1964
4_mt	1964
4_mt	1956
4_mt	1956
1_wt	1956
4_mt	1947
4_mt	1938
4_mt	1938
3_BormtUodWT	1938
4_mt	1930
4_mt	1921
2_BorWTUodmt	1921
1_wt	1921
3_BormtUodWT	1912
2_BorWTUodmt	1912
1_wt	1895
4_mt	1895
4_mt	1895
4_mt	1886
4_mt	1860
4_mt	1860
4_mt	1851
4_mt	1825
4_mt	1817
4_mt	1817
4_mt	1799
2_BorWTUodmt	1799
4_mt	1799
3_BormtUodWT	1764
4_mt	1756
4_mt	1730
4_mt	1730
4_mt	1721
4_mt	1721
4_mt	1712
4_mt	1704
4_mt	1704
4_mt	1704
4_mt	1695
4_mt	1677
2_BorWTUodmt	1669
4_mt	1660
4_mt	1651
4_mt	1651
4_mt	1643
4_mt	1643
4_mt	1643
4_mt	1643
1_wt	1643
4_mt	1634
3_BormtUodWT	1634
4_mt	1634
3_BormtUodWT	1634
4_mt	1608
4_mt	1608
4_mt	1591
4_mt	1591
4_mt	1573
4_mt	1564
4_mt	1530
4_mt	1512
4_mt	1495
4_mt	1478
4_mt	1478
3_BormtUodWT	1460
4_mt	1451
4_mt	1417
3_BormtUodWT	1417
4_mt	1408
4_mt	1391
4_mt	1382
3_BormtUodWT	1373
2_BorWTUodmt	1373
4_mt	1356
1_wt	1338
3_BormtUodWT	1304
3_BormtUodWT	1252
4_mt	1243
4_mt	1234
3_BormtUodWT	1217
4_mt	1217
4_mt	1191
4_mt	1191
4_mt	1165
4_mt	1069
3_BormtUodWT	1043
4_mt	1008
4_mt	939
4_mt	930
4_mt	921
4_mt	887
4_mt	521
4_mt	504
4_mt	322
4_mt	269

## Sheet: SupplementaryFigure1
Supplementary Figure 1
nativename	ecotype_id	latitude	longitude
Bor-1	5837	49.4013	16.2326
Lis-3	6041	56.0328	14.775
T480	6108	55.7989	13.1206
TDr-2	6189	55.7686	14.1383
TDr-7	6193	55.7694	14.1347
Bor-4	6903	49.4013	16.2326
CIBC-17	6907	51.4083	-0.6383
Col-0	6909	38.3	-92.3
Cvi-0	6911	15.1111	-23.6167
Ei-2	6915	50.3	6.3
Kondara	6929	38.48	68.49
Kz-9	6931	49.5	73.1
LL-0	6933	41.59	2.49
Lz-0	6936	46	3.3
Mrk-0	6937	49	9.3
Ms-0	6938	55.7522	37.6322
Mt-0	6939	32.34	22.46
Mz-0	6940	50.3	8.3
NFA-10	6943	51.4083	-0.6383
Nok-3	6945	52.24	4.45
Pu2-23	6951	49.42	16.36
Pu2-7	6956	49.42	16.36
Pu2-8	6957	49.42	16.36
Ra-0	6958	46	3.3
Ren-1	6959	48.5	-1.41
Ren-11	6960	48.5	-1.41
Se-0	6961	38.3333	-3.53333
Sorbo	6963	38.35	68.48
Sq-1	6966	51.4083	-0.6383
Sq-8	6967	51.4083	-0.6383
Ts-1	6970	41.7194	2.93056
Tsu-1	6972	34.43	136.31
Uod-1	6975	48.3	14.45
Uod-7	6976	48.3	14.45
Van-0	6977	49.3	-123
Wei-0	6979	47.25	8.26
Ws-0	6980	52.3	30
Wt-5	6982	52.3	9.3
Zdr-1	6984	49.3853	16.2544
Zdr-6	6985	49.3853	16.2544
Hh-0	7169	54.4175	9.88682
Hl-3	7172	52.1444	9.37827
Is-1	7176	50.5	7.5
Jm-1	7178	49	15
Kelsterbach-2	7188	50.0667	8.5333
Kil-0	7192	55.6395	-5.66364
Kl-1	7195	50.95	6.9666
Kl-5	7199	50.95	6.9666
Kr-0	7201	51.3317	6.55934
Krot-2	7205	49.631	11.5722
La-1	7210	52.7333	15.2333
Li-2:1	7223	50.3833	8.0666
Li-3	7224	50.3833	8.0666
Li-5:2	7227	50.3833	8.0666
Li-5:3	7228	50.3833	8.0666
Li-6	7229	50.3833	8.0666
Li-7	7231	50.3833	8.0666
Ll-1	7238	41.59	2.49
Ll-2	7239	41.59	2.49
Lo-2	7242	47.6166	7.6666
Mnz-0	7244	50.001	8.26664
Ma-2	7246	50.8167	8.7667
Mc-0	7252	54.6167	-2.3
Mh-0	7255	50.95	7.5
Mh-1	7256	50.95	7.5
Nw-0	7258	50.5	8.5
Nw-2	7260	50.5	8.5
Nw-4	7262	50.5	8.5
Nd-0	7265	50	10
Np-0	7268	52.6969	10.981
No-0	7275	51.0581	13.2995
Ob-0	7276	50.2	8.5833
Ob-1	7277	50.2	8.5833
Old-1	7280	53.1667	8.2
Or-0	7282	50.3827	8.01161
Ors-1	7283	44.7203	22.3955
Ors-2	7284	44.7203	22.3955
Ove-0	7287	53.3422	8.42255
Pa-2	7291	38.07	13.22
Pa-3	7292	38.07	13.22
Pf-0	7297	48.5479	9.11033
Pi-2	7299	47.04	10.51
Pla-0	7300	41.5	2.25
Pla-1	7301	41.5	2.25
Pla-3	7303	41.5	2.25
Pt-0	7305	53.476	10.6065
Pn-0	7307	48.0653	-2.96591
Po-1	7309	50.7167	7.1
Pr-0	7310	50.1448	8.60706
Rhen-1	7316	51.9667	5.56667
Ri-0	7317	49.1632	-123.137
Rou-0	7320	49.4424	1.09849
Sf-2	7328	41.7833	3.03333
Sapporo-0	7330	43.0553	141.346
Sh-0	7331	51.6832	10.2144
Sei-0	7333	46.5438	11.5614
Si-0	7337	50.8738	8.02341
Sav-0	7340	49.1833	15.8833
Sp-0	7343	52.5339	13.181
Sg-1	7344	47.6667	9.5
Ty-0	7351	56.4278	-5.23439
Tha-1	7353	52.08	4.3
Ting-1	7354	56.5	14.9
Tiv-1	7355	41.96	12.8
Tscha-1	7372	47.0748	9.9042
Tsu-0	7373	34.43	136.31
Tu-1	7376	45	7.5
Uk-1	7378	48.0333	7.7667
Uk-2	7379	48.0333	7.7667
Uk-4	7381	48.0333	7.7667
Utrecht	7382	52.0918	5.1145
Ven-1	7384	52.0333	5.55
Vi-0	7386	50.1946	8.74639
Wag-3	7390	51.9666	5.6666
Wag-5	7392	51.9666	5.6666
Wa-1	7394	52.3	21
Wei-1	7403	47.25	8.26
Wc-1	7404	52.6	10.0667
Wc-2	7405	52.6	10.0667
Wt-1	7406	52.3	9.3
Wt-3	7408	52.3	9.3
Wl-0	7411	47.9299	10.8134
Wil-2	7413	54.6833	25.3167
Zu-1	7418	47.3667	8.55
Jl-2	7423	49.2	16.6166
Jl-3	7424	49.2	16.6166
Jl-4	7425	49.2	16.6166
Nc-1	7430	48.6167	6.25
N13	7438	61.36	34.15
N4	7446	61.36	34.15
N7	7449	61.36	34.15
Rld-2	7457	56.25	34.3167
RRS-7	7514	41.5609	-86.4251
RRS-10	7515	41.5609	-86.4251
Lp2-2	7520	49.38	16.81
Lp2-6	7521	49.38	16.81
Pna-17	7523	42.0945	-86.3253
Rmx-A180	7525	42.036	-86.511
Bﾃ･4-1	8258	56.4	12.9
11ME1.23	8608	42.093	-86.359
11PNA1.9	8730	42.0945	-86.3253
11PNA3.65	8770	42.0945	-86.3253
11PNA3.86	8787	42.0945	-86.3253
11PNA3.90	8791	42.0945	-86.3253

[truncated: 16 more sheets: SupplementaryFigure3, SupplementaryFigure4, SupplementaryFigure5, SupplementaryFigure6, SupplementaryFigure7a, SupplementaryFigure7d, SupplementaryFigure8, SupplementaryFigure9, SupplementaryFigure10c, SupplementaryFigure10d, SupplementaryFigure15, SupplementaryFigure17a, SupplementaryFigure17b,c, SupplementaryFigure17d, SupplementaryFigure17e,f, SupplementaryFigure18]
